# Supplementary material for: Sexual dimorphisms in the transcriptomes of murine salivary glands
Source: FEBS Open Bio. 2019 Mar 30;9(5):947–58. doi: 10.1002/2211-5463.12625 (PMC6487692; doi:10.1002/2211-5463.12625)
Supplement: Supplementary file 1 — Table S1. Sex‐enriched protein‐coding genes differentially expressed in murine parotid, sublingual, and submandibular glands. [file FEB4-9-947-s001.xlsx]

## Sheet: Sex.DE.combined.933
Supplemental Table 1. Sex-enriched protein-coding genes differentially expressed in murine parotid, sublingual and submandibular glands.
Columns from left to right: Gene ID; Gene Description; differentially expressed (DE) genes that are enriched in female (blue X) or male (red X) parotid (PG), sublingual (SLG) and submandibular (SMG) glands, respectively;
FPKM values for genes with an FPKM ≥ 0.1, log2 (fold_change) and q values for male and female parotid (PG), sublingual (SLG) and submandibular (SMG) glands, respectively; transcription factor genes (indicated by an X);
Chromosome #. Differentially expressed genes by sex (females, n=3; males, n=3) are expressed as log2, with q<0.05 considered to be statistically significant.
Gene ID	Gene Description	DE for PG_F_vs_M	DE for SLG_F_vs_M	DE for SMG_F_vs_M	PG-M fpkm	PG-F fpkm	log2 (fold_change)	q value	SLG-M fpkm	SLG-F fpkm	log2 (fold_change)	q value	SMG-M fpkm	SMG-F fpkm	log2 (fold_change)	q value	Transcription Factor Genes	Chromosome #
0610007N19Rik	-			X	53.4668	53.3701	-0.00261084	0.997866	367.062	438.358	0.256087	0.999202	22.5279	48.4933	1.10607	0.0385659		chr15
1110059E24Rik	hypothetical protein LOC66206			X	3.6522	3.8787	0.0868062	0.997866	21.7026	17.7893	-0.286855	0.999202	25.4233	10.9283	-1.21808	0.0117926		chr19
1190002H23Rik	response gene to complement 32 protein	X			37.8399	11.9666	-1.66089	0.00639914	26.9817	31.3584	0.21687	0.999202	42.8592	63.2063	0.560464	0.423119		chr14
1700028J19Rik	Mus musculus adult male testis cDNA, RIKEN full-length enriched library, clone:1700028J19 product:hypothetical RNA-binding region RNP-1 (RNA recognition motif) containing protein, full insert sequence.			X	0.605582	0.60185	-0.00891866	1	4.42796	2.59799	-0.769249	0.999202	21.9509	2.22097	-3.30502	0.00195778		chr7
2010001M09Rik	plasma cell-induced resident endoplasmic		X		0.0405925	0	-	1	10.2953	0.498014	-4.36966	0.0101144	0.245575	0.25901	0.0768401	1		chr18
2010002N04Rik	putative small membrane protein NID67			X	0.428555	0.530695	0.308402	1	2.46641	1.38648	-0.830982	0.999202	7.11724	1.87635	-1.92339	0.00195778		chr18
2010011I20Rik	transmembrane protein C20orf108 homolog			X	3.28991	2.92067	-0.171752	0.997866	28.8021	28.4059	-0.0199841	0.999202	4.71358	12.0633	1.35573	0.00857642		chr2
2210409D07Rik	-			X	37.4311	45.8472	0.292595	0.997866	21.791	21.8745	0.00551438	0.999202	21.7692	59.6617	1.45452	0.00746513		chr18
2310036O22Rik	hypothetical protein LOC68544			X	4.39638	3.91054	-0.168948	0.997866	12.0742	12.8658	0.0916215	0.999202	5.64702	15.3966	1.44705	0.0208276		chr8
2310039H08Rik	hypothetical protein LOC67101			X	14.9575	9.21016	-0.699576	0.405705	79.8444	91.4998	0.196578	0.999202	11.9098	36.5944	1.61948	0.0156482		chr17
2310044H10Rik	RIKEN cDNA 2310044H10			X	4.89599	4.76853	-0.038056	0.997866	14.9524	15.1681	0.0206638	0.999202	7.15287	19.4503	1.4432	0.0262162		chr7
2310057J18Rik	hypothetical protein LOC67719 precursor		X	X	9879.73	11161.1	0.175941	0.997866	418.083	25.0471	-4.06108	0.00311861	5286.42	226.317	-4.54587	0.00195778		chr10
2410002F23Rik	hypothetical protein LOC668661			X	3.80165	3.8841	0.0309548	0.997866	47.6716	27.6575	-0.785459	0.0933075	223.597	32.4076	-2.7865	0.00195778		chr7
2810405K02Rik	hypothetical protein LOC66469			X	20.3449	12.0281	-0.758258	0.202445	26.3044	23.1005	-0.187381	0.999202	36.5211	17.3806	-1.07125	0.0491074		chr4
3110079O15Rik	hypothetical protein LOC73234 precursor	X			0	1.91625	inf	0.00639914	0	0	0	1	0.0922257	0	-	1		chr1
4833423E24Rik	fatty acid desaturase 2-like protein			X	24.292	36.6413	0.59299	0.326433	116.059	132.089	0.186658	0.999202	12.6258	44.3776	1.81346	0.00195778		chr2
5031425E22Rik	-			X	0.513805	0.565405	0.138065	1	0.953403	1.75297	0.878647	0.896917	0.716801	2.26652	1.66083	0.0319759		chr5
5530400C23Rik	hypothetical protein LOC232426			X	0	0	0	1	0.0575503	0.169305	1.55673	1	0	1.47508	inf	0.00195778		chr6
5730469M10Rik	hypothetical protein LOC70564 precursor			X	21.846	26.4644	0.276683	0.997866	20.2046	21.8679	0.114133	0.999202	14.4923	46.2841	1.67523	0.00195778		chr14
5830416I19Rik	-			X	0.122992	0.071033	-0.792	1	0.721117	0.139521	-2.36975	1	2.92153	0.435472	-2.74607	0.00630909		chr5
6330406I15Rik	hypothetical protein LOC70717			X	1.10188	0.73127	-0.591488	1	2.75075	2.83406	0.0430471	0.999202	0.803075	2.9871	1.89514	0.00746513		chr5
9930111J21Rik1	interferon-inducible GTPase family member		X		0.110859	0.0488827	-1.18133	1	1.69888	0.423324	-2.00475	0.0101144	0.208017	0.278143	0.419127	1		chr11
A630001G21Rik	hypothetical protein LOC319997		X		0.293962	0.15715	-0.903491	1	2.5952	0.435596	-2.57478	0.0274344	0.272952	0.277602	0.0243685	1		chr1
A830018L16Rik	hypothetical protein LOC320492 isoform 2			X	0.382744	0.492996	0.365197	1	1.12052	1.31671	0.232778	0.999202	0.205297	1.9351	3.23662	0.00630909		chr1
AB124611	protein HIDE1 isoform 1		X		1.43456	0.794675	-0.852174	0.86936	8.12043	2.08781	-1.95956	0.0181081	1.96502	2.19778	0.161505	0.961588		chr9
AI467606	transmembrane protein C16orf54 homolog		X		0.540101	0.274309	-0.977425	1	4.59966	0.728489	-2.65855	0.00311861	0.251145	1.06952	2.09037	0.0889965		chr7
AI848100	protein osteopotentia			X	0.787813	0.821575	0.0605399	1	5.28561	5.06076	-0.0627166	0.999202	5.60712	1.28978	-2.12014	0.00195778		chr1
AW112010	hypothetical protein LOC107350		X	X	8.68649	11.238	0.371537	0.997866	52.067	24.1357	-1.1092	0.0473867	16.0527	44.7947	1.48051	0.00630909		chr19
Abca3	ATP-binding cassette sub-family A member 3			X	2.26595	1.50949	-0.586056	0.700986	11.7036	10.5245	-0.153199	0.999202	6.78612	2.93936	-1.20709	0.0491074		chr17
Abcg1	ATP-binding cassette sub-family G member 1		X	X	1.49261	1.06191	-0.491165	0.839299	11.7235	6.48863	-0.853414	0.0369054	10.7005	3.38024	-1.66248	0.00195778		chr17
Abhd6	monoacylglycerol lipase ABHD6			X	1.60371	1.78463	0.154213	0.997866	9.47852	5.71142	-0.730813	0.538715	15.5616	4.60096	-1.75798	0.00195778		chr14
Ablim1	actin-binding LIM protein 1 isoform 1		X	X	1.74122	1.66096	-0.0680863	0.997866	19.2604	6.82633	-1.49646	0.00311861	42.8198	12.4958	-1.77684	0.00195778		chr19
Abpg	androgen binding protein gamma	X	X		62.9113	7.8862	-2.99592	0.00639914	1150.03	212.749	-2.43444	0.0201281	12632.7	45367.5	1.8445	0.197086		chr7
Abpz	androgen-binding protein zeta precursor			X	0.224208	0	-	1	1.7722	1.40212	-0.337935	0.999202	1.68489	9.8941	2.55392	0.045144		chr7
Acap1	arf-GAP with coiled-coil, ANK repeat and PH		X		0.0608566	0	-	1	4.55577	0.165279	-4.78472	0.00311861	0.177228	0.357181	1.01105	1		chr11
Acot1	acyl-coenzyme A thioesterase 1			X	9.7686	14.5774	0.577507	0.475353	16.0395	23.017	0.521072	0.864211	2.89337	12.0475	2.05791	0.00195778		chr12
Acpp	prostatic acid phosphatase long isoform			X	6.09004	5.41213	-0.170255	0.997866	35.1787	25.6799	-0.454064	0.999202	48.7459	14.1715	-1.78229	0.00195778		chr9
Acsm1	acyl-coenzyme A synthetase ACSM1, mitochondrial			X	0.175652	0.261337	0.57319	1	2.0155	0.0207553	-6.60152	0.999202	17.0129	2.76103	-2.62335	0.00195778		chr7
Acta1	actin, alpha skeletal muscle	X		X	137.629	25.4289	-2.43625	0.00639914	2.77205	2.13439	-0.37713	0.999202	7.44745	0.253261	-4.87805	0.0283878		chr8
Acta2	actin, aortic smooth muscle			X	15.9725	27.4972	0.783694	0.0748538	183.617	197.643	0.106197	0.999202	215.361	52.9838	-2.02313	0.00195778		chr19
Actg2	actin, gamma-enteric smooth muscle			X	0.171746	1.25667	2.87126	0.339865	16.7155	16.8219	0.00915618	0.999202	22.9162	1.12467	-4.34879	0.00195778		chr6
Acy3	aspartoacylase-2			X	0.518406	0.768962	0.56883	1	2.77116	2.13501	-0.376249	0.999202	10.8104	2.24096	-2.27024	0.00195778		chr19
Adamts5	A disintegrin and metalloproteinase with			X	0.688697	0.402633	-0.774404	1	1.92718	1.49499	-0.366348	0.999202	0.703349	2.17383	1.62793	0.00498168		chr16
Adcy7	adenylate cyclase type 7		X		0.216977	0.144415	-0.587323	1	2.03614	0.752356	-1.43635	0.0337207	0.468832	0.546061	0.219992	1		chr8
Adig	adipogenin		X	X	5.92654	9.26078	0.643943	0.947854	3.23484	14.6396	2.17811	0.00801929	2.23885	11.9155	2.41201	0.0314469		chr2
Adipoq	adiponectin		X		6.92793	15.3877	1.15128	0.0760553	3.11029	11.5091	1.88766	0.0121504	5.95376	11.3956	0.9366	0.358268		chr16
Adra1a	alpha-1A adrenergic receptor			X	0.533394	0.395534	-0.4314	1	1.68916	0.0448427	-5.23529	0.29757	11.4718	4.27565	-1.42388	0.00972942		chr14
Aif1l	allograft inflammatory factor 1-like			X	0.483601	0.497447	0.040725	1	1.01576	1.44969	0.513182	0.999202	0.589183	2.33099	1.98416	0.00857642		chr2
Akap12	A-kinase anchor protein 12			X	0.349839	0.280378	-0.319316	1	1.40735	1.32055	-0.0918394	0.999202	0.384368	1.05516	1.4569	0.0342216		chr10
Akna	AT-hook-containing transcription factor		X		0.146108	0.0823875	-0.826537	1	1.69374	0.430938	-1.97466	0.0121504	0.141538	0.20503	0.534643	1		chr4
Alas2	5-aminolevulinate synthase, erythroid-specific,	X			9.54467	4.27811	-1.15772	0.00639914	41.3903	31.6953	-0.385025	0.999202	14.4544	7.41218	-0.963538	0.181085		chrX
Alpl	alkaline phosphatase, tissue-nonspecific isozyme			X	0.220899	0.618496	1.48538	1	1.10679	0.960119	-0.205094	0.999202	2.81374	0.587853	-2.25896	0.0106769		chr4
Als2cl	ALS2 C-terminal-like protein		X		0.143772	0.223975	0.639559	1	1.39077	0.416617	-1.73908	0.0337207	0.64767	0.728738	0.170142	1		chr9
Amhr2	anti-Muellerian hormone type-2 receptor			X	0.155841	0.137346	-0.182256	1	17.7106	20.2144	0.190771	0.999202	5.32334	0.887641	-2.58428	0.00195778		chr15
Amot	angiomotin			X	0.476071	0.441324	-0.109339	1	2.12218	1.99409	-0.0898159	0.999202	2.87177	1.14867	-1.32197	0.00972942		chrX
Amy1	alpha-amylase 1 precursor		X	X	95228.2	126593	0.410734	0.997866	44.1841	193.096	2.12772	0.00311861	5903.05	21.9989	-8.06788	0.0106769		chr3
Ang4	angiogenin, ribonuclease A family, member 4			X	0	0	0	1	0.0620951	0	-	1	0	6.94066	inf	0.00195778		chr14
Antxr2	anthrax toxin receptor 2 precursor			X	0.854777	0.551503	-0.632179	1	3.20354	2.19635	-0.544559	0.999202	0.759954	2.57463	1.76038	0.00351853		chr5
Aph1c	putative gamma-secretase subunit APH-1C			X	0.299933	0.270518	-0.148914	1	2.76485	1.36054	-1.02302	0.206235	9.12807	2.6269	-1.79695	0.00195778		chr9
Apoe	apolipoprotein E precursor	X			137.903	35.4357	-1.96038	0.00639914	353.794	307.751	-0.201147	0.999202	139.173	342.606	1.29967	0.0981756		chr7
Apol7e	apolipoprotein L 7e		X		0.0401511	0.0739759	0.881617	1	1.50006	0	-	0.00311861	0.0255164	0.0555337	1.12194	1		chr15
Apol9a	apolipoprotein L 9a			X	0.422509	2.02025	2.25748	0.836938	0.400492	0.681688	0.767337	1	0.645742	3.17031	2.29559	0.0117926		chr15
Apol9b	apolipoprotein L 9b			X	0.397833	1.16413	1.54902	0.339865	0.76079	0.691504	-0.137761	1	0.26441	2.18442	3.0464	0.0426398		chr15
App	amyloid beta A4 protein isoform 1 precursor			X	8.78931	8.85019	0.00995836	0.997866	144.424	131.449	-0.135801	0.999202	112.8	35.4562	-1.66966	0.00351853		chr16
Arc	activity-regulated cytoskeleton-associated		X	X	0.0550626	0.0934258	0.762748	1	3.34803	0.120236	-4.79937	0.0181081	8.85898	0.297227	-4.8975	0.00195778		chr15
Arhgap15	rho GTPase-activating protein 15 isoform 1		X		0.555156	0.280977	-0.982442	1	7.82666	1.49317	-2.39002	0.00311861	0.975871	1.74886	0.841656	0.396919		chr2
Arhgap25	rho GTPase-activating protein 25 isoform a		X		0.463084	0.30956	-0.581056	1	4.65487	1.21414	-1.9388	0.00311861	1.01911	1.33215	0.386444	0.826764		chr6
Arhgap30	rho GTPase-activating protein 30		X		0.315498	0.271592	-0.21619	1	2.9283	0.986861	-1.56914	0.0121504	0.411307	0.963788	1.2285	1		chr1
Arhgap4	Rho GTPase activating protein 4 isoform 2		X		0.237858	0.183682	-0.372889	1	4.20201	0.377332	-3.47717	0.00311861	0.689091	0.801075	0.217242	1		chrX
Arhgdib	rho GDP-dissociation inhibitor 2		X		13.824	7.93724	-0.800471	0.146829	134.333	22.8968	-2.5526	0.00311861	22.6738	20.991	-0.111254	0.960958		chr6
Arhgef1	rho guanine nucleotide exchange factor 1 isoform			X	0.376767	0.234447	-0.684413	1	1.66077	1.03319	-0.684746	0.999202	0.519785	1.77879	1.77491	0.0262162		chr7
Arl4a	ADP-ribosylation factor-like protein 4A			X	12.197	15.6215	0.357002	0.944243	15.5647	21.7258	0.481132	0.808787	11.3709	23.7047	1.05982	0.0426398		chr12
Arl5c	ADP-ribosylation factor-like protein 5C		X		0.186664	0.0672435	-1.47298	1	3.28981	0.41268	-2.99491	0.0181081	0.223568	0.508052	1.18427	1		chr11
Arpc1b	actin-related protein 2/3 complex subunit 1B			X	59.9002	52.6169	-0.187035	0.997866	242.323	217.881	-0.153388	0.999202	206.718	80.5749	-1.35926	0.00351853		chr5
Ascl3	achaete-scute homolog 3		X		1.34376	1.96981	0.551783	0.997866	7.27158	1.72585	-2.07496	0.032542	25.9564	18.4315	-0.49392	0.598996	X	chr7
Asrgl1	L-asparaginase			X	1.30136	1.13074	-0.202761	0.997866	19.3384	19.4594	0.00900059	0.999202	10.7164	4.38024	-1.29074	0.0146194		chr19
Atp13a2	probable cation-transporting ATPase 13A2 isoform			X	3.20204	2.42867	-0.398822	0.947942	4.71879	4.27934	-0.141028	0.999202	2.2214	6.10898	1.45946	0.0106769		chr4
Atp13a5	probable cation-transporting ATPase 13A5			X	0.0145276	0.006749	-1.10605	1	4.67038	3.74261	-0.319497	0.999202	7.8493	1.54332	-2.34652	0.00195778		chr16
Atp1a2	sodium/potassium-transporting ATPase subunit		X		0.522118	0.557763	0.0952773	1	0.429006	1.23881	1.52989	0.0384486	0.294539	0.75238	1.353	1		chr1
Atp4a	potassium-transporting ATPase alpha chain 1		X	X	0	0	0	1	1.02335	0	-	0.00311861	9.2017	0.499996	-4.20191	0.00195778		chr7
Atp6v0d2	V-type proton ATPase subunit d 2		X		3.26775	4.54481	0.475925	0.912214	16.2305	6.07802	-1.41704	0.00311861	67.1313	33.9681	-0.982806	0.0889965		chr4
Atp6v1b1	V-type proton ATPase subunit B, kidney isoform	X			1.90752	4.96131	1.37903	0.00639914	5.55987	5.74779	0.0479563	0.999202	13.4791	11.6744	-0.207373	0.913818		chr6
Atp6v1e1	V-type proton ATPase subunit E 1			X	29.1381	33.9831	0.22191	0.997866	187.499	175.83	-0.0927025	0.999202	262.741	99.7029	-1.39794	0.00498168		chr6
Atp6v1g3	V-type proton ATPase subunit G 3			X	0	0.0173605	inf	1	0.55062	0.0650076	-3.08238	1	4.55736	0.423045	-3.42931	0.00857642		chr1
Atrn	attractin precursor			X	0.428311	0.513523	0.26177	1	1.63435	1.54664	-0.079577	0.999202	2.33321	0.994454	-1.23034	0.0255666		chr2
Azgp1	zinc-alpha-2-glycoprotein precursor			X	18.9484	24.278	0.357572	0.949462	166.728	185.755	0.155909	0.999202	3.06525	10.7222	1.80653	0.00972942		chr5
B4galt1	beta-1,4-galactosyltransferase 1			X	7.42988	6.86412	-0.114264	0.997866	29.0303	31.7471	0.129063	0.999202	6.74647	16.7626	1.31304	0.0106769		chr4
BC048546	ovostatin homolog precursor			X	1.03112	1.74769	0.76124	0.470985	14820.1	14162.6	-0.0654675	0.999202	0.531917	8.84408	4.05544	0.00195778		chr6
BC147527	2-cell-stage, variable group, member 3-like		X		0.683658	0.393387	-0.797327	1	5.17484	1.25693	-2.04161	0.0101144	0.419225	1.63574	1.96415	0.0575237		chr13
Bank1	B-cell scaffold protein with ankyrin repeats		X		0.199639	0.0503264	-1.98801	1	6.79981	0.565286	-3.58844	0.00311861	0.222234	0.289581	0.381892	1		chr3
Bckdhb	2-oxoisovalerate dehydrogenase subunit beta,			X	2.93211	3.61554	0.30227	0.997866	3.44438	7.74934	1.16983	0.116239	3.23535	8.19297	1.34047	0.0342216		chr9
Bcl2l14	apoptosis facilitator Bcl-2-like protein 14		X	X	2.74772	2.3633	-0.217428	0.997866	32.3208	12.5563	-1.36405	0.00311861	149.697	20.6739	-2.85617	0.00195778		chr6
Beta-s	hemoglobin subunit beta-1-like	X			650.642	314.43	-1.04912	0.0250777	2354.02	2012.79	-0.225929	0.999202	787.317	966.354	0.295608	0.90162		chr7
Bglap-rs1	osteocalcin-related protein precursor			X	949.041	951.726	0.00407671	0.997866	1778.29	1673.32	-0.087778	0.999202	5929.38	1337.74	-2.14808	0.00630909		chr3
Blnk	B-cell linker protein		X		1.30533	1.22537	-0.0912063	0.997866	12.183	4.97115	-1.29322	0.00311861	7.79161	7.42067	-0.070373	0.977248		chr19
Bnipl	bcl-2/adenovirus E1B 19 kDa-interacting protein			X	0.448079	1.0412	1.21642	1	5.43532	4.07872	-0.414251	0.999202	4.9052	1.44658	-1.76167	0.00746513		chr3
Bpifa2	-			X	481962	528652	0.1334	0.997866	28374.5	39287.8	0.469488	0.999202	38399.3	105.136	-8.51268	0.00195778		chr2
Bpifb1	-	X			2.04514	4.89875	1.26022	0.0379585	0	0	0	1	0.305683	0	-	1		chr2
Bsnd	barttin		X		1.30133	0.889877	-0.548309	0.979598	3.70483	1.13731	-1.70378	0.0142716	10.5043	6.38576	-0.71805	0.261796		chr4
Bst2	bone marrow stromal antigen 2 precursor	X			16.1302	32.385	1.00556	0.0320747	39.8263	28.835	-0.465904	0.999202	23.2473	39.2273	0.754795	0.264833		chr8
Btk	tyrosine-protein kinase BTK		X		0.437689	0.226753	-0.948784	1	3.35158	0.455323	-2.87988	0.00311861	0.496893	0.440724	-0.173058	1		chrX
C130026I21Rik	Mus musculus RIKEN cDNA C130026I21 gene, mRNA (cDNA clone MGC:8305 IMAGE:3593825), complete cds.		X	X	0.51938	0.672156	0.372007	1	6.49696	1.92897	-1.75193	0.0121504	36.1827	6.59932	-2.45491	0.00195778		chr1
C130074G19Rik	hypothetical protein LOC226777			X	0.599798	0.822444	0.455441	1	5.21603	4.03766	-0.369435	0.999202	9.93504	3.25678	-1.60908	0.00195778		chr1
C1qa	complement C1q subcomponent subunit A precursor	X		X	9.65027	4.08712	-1.23948	0.0115984	27.8089	24.6725	-0.17264	0.999202	9.15783	30.1055	1.71695	0.00351853		chr4
C1qb	complement C1q subcomponent subunit B precursor	X			56.7833	29.7294	-0.933576	0.0459155	125.639	97.8407	-0.360772	0.999202	75.9585	83.1653	0.130769	0.94869		chr4
C1qc	complement C1q subcomponent subunit C precursor			X	9.02369	4.56312	-0.983695	0.119802	26.9815	21.9499	-0.297756	0.999202	8.30286	37.3856	2.1708	0.00195778		chr4
C1qtnf1	RecName: Full=Complement C1q tumor necrosis factor-related protein 1; AltName: Full=Putative secreted protein ZSIG37; Flags: Precursor;			X	1.29249	0.870918	-0.569543	0.829724	1.89	1.81651	-0.0572226	0.999202	1.16215	3.72679	1.68114	0.00195778		chr11
C1s	complement C1s-A subcomponent			X	3.96128	3.37667	-0.230363	0.997866	12.2374	10.6816	-0.196168	0.999202	5.61595	13.0691	1.21856	0.0200814		chr6
C3	complement C3			X	5.41134	2.95257	-0.874018	0.137072	11.6379	8.99878	-0.371029	0.999202	2.44624	11.1301	2.18583	0.00195778		chr17
Cables1	CDK5 and ABL1 enzyme substrate 1 isoform 1			X	0.925921	1.29178	0.480402	0.997866	1.93168	1.9641	0.0240088	0.999202	4.55104	1.83151	-1.31317	0.0349537		chr18
Cadm1	cell adhesion molecule 1 isoform a			X	1.65001	1.40226	-0.234723	0.997866	7.31772	7.58465	0.0516884	0.999202	3.15264	0.976294	-1.69117	0.00498168		chr9
Calcrl	calcitonin gene-related peptide type 1 receptor			X	0.479064	0.242141	-0.98437	1	2.00813	1.72551	-0.218833	0.999202	0.652397	1.69626	1.37853	0.0378715		chr2
Camk2d	calcium/calmodulin-dependent protein kinase type		X	X	1.43081	1.56017	0.124872	0.997866	7.36791	3.06842	-1.26376	0.0101144	27.1864	3.28104	-3.05066	0.00195778		chr3
Camsap3	-			X	1.14084	1.28756	0.174553	0.997866	1.88792	1.88272	-0.00397805	0.999202	1.03619	3.4564	1.73798	0.00195778		chr8
Capn3	calpain-3 isoform a			X	0.189306	0.273093	0.52867	1	2.2018	0.339349	-2.69784	0.999202	15.768	1.61186	-3.2902	0.00498168		chr2
Car13	carbonic anhydrase 13			X	0.821551	0.646754	-0.345132	1	5.27442	2.47747	-1.09015	0.203904	25.6144	3.88741	-2.72007	0.00195778		chr3
Car3	carbonic anhydrase 3	X	X		35.9557	99.1117	1.46283	0.00639914	14.3906	76.2446	2.4055	0.00311861	26.5584	63.4139	1.25563	0.150181		chr3
Card11	caspase recruitment domain-containing protein		X		0.0133808	0.0616185	2.2032	1	1.39563	0.0951685	-3.87429	0.0221004	0.0683252	0.144713	1.08271	1		chr5
Casq1	calsequestrin-1	X			7.33907	0.908879	-3.01344	0.00639914	0.0514183	0.0683178	0.40998	1	0.0744395	0.0271639	-1.45438	1		chr1
Casq2	calsequestrin-2 precursor			X	0.123086	0.11463	-0.102678	1	5.2926	6.56925	0.311754	0.999202	3.67502	0.588322	-2.64307	0.00195778		chr3
Ccdc107	coiled-coil domain-containing protein 107			X	22.874	14.7653	-0.631497	0.429104	46.0295	55.8285	0.278444	0.999202	16.4435	40.5024	1.30049	0.0486919		chr4
Ccdc12	coiled-coil domain-containing protein 12			X	22.2328	15.2067	-0.547986	0.639246	68.1207	50.2179	-0.439891	0.999202	94.1291	39.3206	-1.25936	0.0319759		chr9
Ccdc129	coiled-coil domain-containing protein 129		X	X	2.0867	2.30967	0.146459	0.997866	8.33723	3.46518	-1.26664	0.0181081	30.8179	14.5725	-1.08052	0.0442238		chr6
Ccdc61	coiled-coil domain-containing protein 61			X	0.241851	0.275683	0.18889	1	0.922209	0.792666	-0.21838	1	0.350842	1.51085	2.10647	0.0426398		chr7
Ccl11	eotaxin precursor			X	11.1086	9.77027	-0.185203	0.997866	39.8453	38.9866	-0.0314312	0.999202	11.2983	37.0299	1.71258	0.00195778		chr11
Ccl19	Mus musculus chemokine (C-C motif) ligand 19, mRNA (cDNA clone MGC:62903 IMAGE:1349213), complete cds.		X		0.364132	0.668136	0.87568	1	21.2658	0.505459	-5.3948	0.0446106	0.340334	0.728138	1.09726	1		chr4
Ccl22	C-C motif chemokine 22 precursor		X		0.0796188	0.22301	1.48593	1	4.05868	0.788205	-2.36437	0.00311861	0.295857	0.687789	1.21707	1		chr8
Ccl28	C-C motif chemokine 28 precursor			X	13.7351	16.4265	0.258159	0.997866	134.92	174.238	0.36896	0.999202	14.507	39.3568	1.43987	0.00195778		chr13
Ccl4	C-C motif chemokine 4		X		1.5192	2.82914	0.897048	0.907849	1.7925	9.35829	2.38427	0.0181081	3.16985	5.27891	0.735826	0.559952		chr11
Ccl5	C-C motif chemokine 5 precursor		X		6.97387	3.92898	-0.827804	0.755449	82.1772	12.4526	-2.72229	0.00311861	12.4662	16.8948	0.438552	0.746297		chr11
Ccl6	C-C motif chemokine 6 precursor			X	25.8883	13.5366	-0.935437	0.130116	64.8229	54.8771	-0.2403	0.999202	16.825	40.6063	1.27109	0.0268479		chr11
Ccl8	C-C motif chemokine 8 precursor	X	X		60.5326	9.92528	-2.60853	0.00639914	80.7479	23.3235	-1.79164	0.00311861	22.2405	24.2203	0.123029	0.9611		chr11
Ccl9	C-C motif chemokine 9			X	4.07713	2.65485	-0.61892	0.638723	14.2772	14.9376	0.0652396	0.999202	2.46187	8.20466	1.73669	0.00351853		chr11
Ccnd2	G1/S-specific cyclin-D2		X		1.20799	1.39754	0.210284	0.997866	8.63762	3.85074	-1.1655	0.0142716	2.41722	3.81236	0.657336	0.38546		chr6
Ccr7	C-C chemokine receptor type 7 precursor		X		0.259731	0.180971	-0.521258	1	14.909	0.22575	-6.04532	0.00558557	0.169546	0.368472	1.11988	1		chr11
Cd14	monocyte differentiation antigen CD14 precursor			X	3.91922	4.85719	0.309556	0.997866	31.6177	31.8517	0.0106368	0.999202	48.849	18.4002	-1.40861	0.00195778		chr18
Cd2	T-cell surface antigen CD2 precursor		X		0.866486	0.447602	-0.95296	1	28.1246	1.74127	-4.01362	0.00311861	0.821744	1.35196	0.718295	0.686624		chr3
Cd209b	CD209 antigen-like protein B isoform a		X		1.20589	0.925893	-0.381185	0.997866	5.34323	1.25695	-2.08778	0.0337207	0.724464	0.900845	0.314364	1		chr8
Cd22	B-cell receptor CD22		X		0.0847731	0.00750811	-3.49708	1	5.64172	0.0821051	-6.10252	0.00311861	0.0406358	0.065883	0.697155	1		chr7
Cd248	endosialin precursor			X	1.08983	0.917578	-0.248206	1	2.31493	1.72933	-0.420755	0.999202	0.834427	2.50829	1.58785	0.0422888		chr19
Cd28	T-cell-specific surface glycoprotein CD28		X		0.0547641	0.0803415	0.552916	1	2.79982	0.131655	-4.4105	0.00311861	0.182052	0.132892	-0.454094	1		chr1
Cd34	hematopoietic progenitor cell antigen CD34	X		X	6.85084	3.28148	-1.06193	0.0403424	13.8905	14.03	0.0144147	0.999202	5.02012	16.3891	1.70695	0.00195778		chr1
Cd37	leukocyte antigen CD37		X		1.75516	0.726732	-1.27211	0.424886	35.5469	2.93359	-3.59899	0.00311861	2.06431	1.81012	-0.189573	0.94869		chr7
Cd3e	T-cell surface glycoprotein CD3 epsilon chain		X		0.0849564	0.120309	0.50195	1	19.5399	0.275975	-6.14574	0.0101144	0.142827	0.0657264	-1.11973	1		chr9
Cd3g	T-cell surface glycoprotein CD3 gamma chain		X		0.0574308	0.105222	0.873543	1	35.0033	0.605597	-5.85299	0.00311861	0.505727	0.525716	0.0559243	1		chr9
Cd4	T-cell surface glycoprotein CD4 precursor		X		0.173921	0.112057	-0.634202	1	4.48174	0.283934	-3.98043	0.00311861	0.147862	0.290199	0.972797	1		chr6
Cd40	tumor necrosis factor receptor superfamily		X		0.153798	0.164647	0.0983364	1	2.3249	0.310424	-2.90486	0.0101144	0.163327	0.470664	1.52693	1		chr2
Cd48	CD48 antigen precursor		X		2.57317	1.80946	-0.507985	0.997866	17.1662	4.61733	-1.89444	0.00311861	3.24068	4.98513	0.621334	0.580889		chr1
Cd52	CAMPATH-1 antigen precursor		X		32.9257	19.1066	-0.785144	0.199154	423.826	73.0969	-2.53559	0.00311861	72.63	70.4214	-0.0445517	0.985538		chr4
Cd53	leukocyte surface antigen CD53		X		2.90533	1.89921	-0.613305	0.627171	33.7685	6.47894	-2.38185	0.00311861	5.75243	5.9068	0.0382055	0.988116		chr3
Cd55	complement decay-accelerating factor,			X	1.00301	1.0466	0.0613763	1	12.0466	10.5965	-0.185032	0.999202	1.22033	3.63165	1.57335	0.0106769		chr1
Cd59a	CD59A glycoprotein precursor			X	4.66964	5.41661	0.21408	0.997866	28.2672	30.1766	0.0943032	0.999202	71.3957	24.0415	-1.57031	0.00195778		chr2
Cd69	early activation antigen CD69		X		0.0647617	0.149508	1.20701	1	7.33109	0.293786	-4.64119	0.00311861	0.297726	0.581429	0.965617	1		chr6
Cd7	T-cell antigen CD7 precursor		X		0.697797	0.279402	-1.32046	1	7.91802	1.75197	-2.17616	0.00558557	2.9812	3.54305	0.249101	0.914798		chr11
Cd72	B-cell differentiation antigen CD72 isoform 2		X		4.25737	2.47496	-0.782554	0.874317	18.6625	3.698	-2.33533	0.0101144	12.937	5.09435	-1.34453	0.297783		chr4
Cd79b	B-cell antigen receptor complex-associated		X		0.139067	0.124926	-0.154703	1	62.233	0.67148	-6.53419	0.00311861	0.725454	1.03261	0.50934	0.845495		chr11
Cd83	CD83 antigen precursor		X		1.25214	1.00987	-0.310236	0.997866	9.32841	2.61322	-1.8358	0.00311861	0.994702	2.01649	1.01951	0.250226		chr13
Cd84	SLAM family member 5 precursor		X		0.714302	0.360958	-0.984703	1	3.5933	1.34657	-1.41603	0.0473867	0.968365	1.50004	0.631375	0.55428		chr1
Cdc14a	dual specificity protein phosphatase CDC14A			X	0.164768	0.180701	0.133164	1	1.67973	0.908161	-0.887208	0.676078	4.67386	1.02805	-2.1847	0.00195778		chr3
Cdk14	cell division protein kinase 14			X	0.195342	0.155099	-0.33281	1	3.80082	5.22958	0.460386	0.999202	0.338906	1.21571	1.84284	0.0146194		chr5
Ceacam10	carcinoembryonic antigen-related cell adhesion			X	1.16529	1.54117	0.403343	0.997866	68.5882	95.8977	0.483536	0.849572	0.558957	3.47639	2.63678	0.0356779		chr7
Cenpv	centromere protein V			X	1.65799	2.10926	0.347297	0.997866	5.16557	7.34168	0.507183	0.999202	2.71948	8.56756	1.65555	0.0208276		chr11
Cfb	complement factor B isoform 2		X		2.80295	1.65663	-0.758694	0.411964	4.89728	1.96171	-1.31987	0.0461637	1.97174	3.37762	0.776536	0.321553		chr17
Cfp	properdin precursor	X			6.64256	2.5145	-1.40147	0.00639914	17.7397	11.6077	-0.611899	0.801611	5.67487	8.51759	0.585859	0.5585		chrX
Cftr	cystic fibrosis transmembrane conductance		X	X	0.29689	0.39069	0.396097	1	1.74587	0.50463	-1.79064	0.0142716	5.38116	1.44713	-1.89472	0.00195778		chr6
Cgref1	cell growth regulator with EF hand domain			X	2.19829	2.63502	0.261432	0.997866	921.847	1079.76	0.228115	0.999202	3.14058	13.4434	2.0978	0.00195778		chr5
Chia	acidic mammalian chitinase precursor		X		34878.1	30644.9	-0.186674	0.997866	11.6919	36.9395	1.65965	0.00311861	1906.26	3.1147	-9.25744	0.654297		chr3
Chpt1	cholinephosphotransferase 1 isoform 2			X	36.3648	47.2861	0.378876	0.997866	66.4205	93.8676	0.498999	0.982528	35.3611	99.3127	1.48982	0.00746513		chr10
Chst7	carbohydrate sulfotransferase 7			X	0.0788568	0	-	1	0.268655	0.146361	-0.876221	1	0.24846	1.44302	2.538	0.045144		chrX
Cidec	cell death activator CIDE-3	X	X		3.76159	9.45586	1.32987	0.0215159	1.49854	6.38457	2.09104	0.00311861	3.11962	7.14406	1.19538	0.202104		chr6
Ciita	MHC class II transactivator		X		0.245303	0.122232	-1.00494	1	3.00721	0.628266	-2.25898	0.00311861	0.295052	0.582822	0.982086	1		chr16
Cilp	cartilage intermediate layer protein 1			X	0.0159305	0.0218182	0.453742	1	0.747896	0.778833	0.058476	1	5.09385	0.248117	-4.35967	0.00195778		chr9
Cited4	cbp/p300-interacting transactivator 4			X	10.732	11.356	0.0815403	0.997866	6.10082	6.6888	0.132744	0.999202	8.50595	21.0996	1.31067	0.0217343	X	chr4
Ckb	creatine kinase B-type			X	5.86853	3.74703	-0.647253	0.586026	28.4621	27.7347	-0.0373517	0.999202	27.3337	11.7169	-1.22209	0.0146194		chr12
Ckm	creatine kinase M-type	X			79.727	15.8929	-2.32668	0.00639914	0.740469	0.677532	-0.12815	1	2.09991	4.90989	1.22537	0.114977		chr7
Clcn2	chloride channel protein 2			X	0.528128	0.480954	-0.134989	1	1.00311	0.591764	-0.761384	0.999202	4.42781	1.26066	-1.81242	0.00498168		chr16
Clcnkb	chloride channel protein ClC-Kb		X		0.811814	1.06018	0.385088	1	7.23649	2.50471	-1.53065	0.00311861	28.0558	21.6598	-0.373277	0.733932		chr4
Clec3b	tetranectin precursor			X	4.70956	2.27826	-1.04766	0.3998	7.72642	7.33572	-0.0748609	0.999202	1.94371	9.88104	2.34585	0.00195778		chr9
Clec7a	C-type lectin domain family 7 member A			X	1.40968	1.10312	-0.35378	0.997866	3.1156	2.88508	-0.110897	0.999202	1.06529	3.56647	1.74326	0.0262162		chr6
Clptm1	cleft lip and palate transmembrane protein 1			X	1.67013	1.10245	-0.599257	0.70158	7.78454	7.57134	-0.0400622	0.999202	2.42601	7.26433	1.58224	0.01739		chr7
Clta	clathrin light chain A isoform b	X		X	18.6789	9.98104	-0.904146	0.0403424	87.938	100.908	0.198481	0.999202	19.5736	47.8683	1.29016	0.0363285		chr4
Clu	clusterin precursor			X	3.85895	6.7787	0.812801	0.140492	38.5711	24.9647	-0.62763	0.4304	36.7459	15.3972	-1.25491	0.00630909		chr14
Cmah	cytidine monophosphate-N-acetylneuraminic acid		X		0.243327	0.075259	-1.69296	1	1.65236	0.428504	-1.94715	0.00311861	0.150325	0.550324	1.8722	1		chr13
Cml1	probable N-acetyltransferase CML1			X	13.2427	12.7774	-0.0516022	0.997866	5.80523	7.6987	0.407263	0.999202	10.5922	27.3172	1.36681	0.00972942		chr6
Cmtm7	CKLF-like MARVEL transmembrane domain-containing	X			13.139	5.76139	-1.18937	0.00639914	42.0997	39.1805	-0.103675	0.999202	44.2433	22.8992	-0.950159	0.102605		chr9
Cobl	protein cordon-bleu			X	1.14924	1.22278	0.0894813	0.997866	3.10821	2.5768	-0.270501	0.999202	6.72746	3.04659	-1.14286	0.0283878		chr11
Col1a1	collagen alpha-1(I) chain precursor	X		X	2.79261	1.09277	-1.35362	0.0115984	7.09156	5.49916	-0.366892	0.999202	3.7664	8.68416	1.2052	0.0314469		chr11
Col1a2	collagen alpha-2(I) chain precursor	X			6.63344	2.79047	-1.24925	0.00639914	16.7208	11.7863	-0.504531	0.998979	8.60373	13.0055	0.596084	0.456405		chr6
Col3a1	collagen alpha-1(III) chain precursor			X	10.3624	4.63017	-1.16223	0.0607336	24.4572	16.4505	-0.572122	0.825558	8.58804	21.1055	1.29722	0.0268479		chr1
Col5a3	collagen alpha-3(V) chain			X	0.33804	0.334286	-0.0161111	1	0.955192	0.874875	-0.126713	1	0.406249	1.16247	1.51676	0.0306682		chr9
Col6a1	collagen alpha-1(VI) chain precursor			X	2.35353	1.82024	-0.3707	0.997866	6.42298	6.07678	-0.0799335	0.999202	3.2492	7.52315	1.21125	0.0233038		chr10
Col6a2	collagen alpha-2(VI) chain precursor			X	1.09888	0.871279	-0.334827	1	3.53207	2.99262	-0.239106	0.999202	1.60377	4.45173	1.4729	0.0106769		chr10
Copz2	coatomer subunit zeta-2		X	X	26.7654	19.6368	-0.446811	0.839299	66.0689	139.148	1.07458	0.032542	18.2311	41.4458	1.18482	0.0181725		chr11
Coro1a	coronin-1A		X		6.17089	3.35393	-0.879627	0.131493	86.7245	12.033	-2.84945	0.00311861	8.9085	10.1146	0.18319	0.924117		chr7
Coro2a	coronin-2A			X	0.666387	0.603734	-0.142447	1	2.79201	1.417	-0.978468	0.314485	6.60595	0.871878	-2.92157	0.00195778		chr4
Cox5a	cytochrome c oxidase subunit 5A, mitochondrial	X		X	97.0793	22.9045	-2.08353	0.00639914	231.027	260.915	0.17552	0.999202	363.215	137.777	-1.39849	0.00351853		chr9
Cox8b	cytochrome c oxidase subunit 8B, mitochondrial	X	X	X	96.8578	24.4802	-1.98425	0.00639914	13.1919	169.699	3.68525	0.00311861	20.6873	98.651	2.25359	0.00195778		chr7
Cpe	carboxypeptidase E precursor			X	1.3857	0.722083	-0.940381	0.536663	71.4224	80.5102	0.172796	0.999202	37.0529	6.52076	-2.50648	0.00195778		chr8
Creb3l4	cyclic AMP-responsive element-binding protein			X	1.56853	1.95439	0.317312	0.997866	301.428	307.908	0.0306836	0.999202	4.66389	20.1327	2.10993	0.00195778	X	chr3
Creld2	cysteine-rich with EGF-like domain protein 2			X	7.8571	4.09736	-0.939301	0.0607336	38.882	30.2365	-0.362808	0.999202	46.7535	15.9825	-1.54859	0.00195778		chr15
Crisp1	cysteine-rich secretory protein 1 precursor		X	X	2680.44	2728.36	0.0255622	0.997866	63.0059	5.18817	-3.60219	0.00311861	608.313	1.82295	-8.38239	0.00195778		chr17
Crlf1	cytokine receptor-like factor 1 precursor			X	0.0163253	0.201	3.62201	1	4.70929	5.90284	0.325899	0.999202	0.735537	3.83736	2.38324	0.00351853		chr8
Crtap	cartilage-associated protein precursor			X	0.747908	0.620813	-0.268703	1	3.07075	2.60675	-0.236338	0.999202	0.87	2.82757	1.70048	0.0426398		chr9
Csrp2	cysteine and glycine-rich protein 2		X	X	4.05935	4.26603	0.0716439	0.997866	17.6783	6.08969	-1.53754	0.0257107	71.1601	29.1518	-1.28749	0.00195778		chr10
Cst10	cystatin-D		X	X	18941.8	24575.3	0.375638	0.997866	15.262	66.3071	2.11922	0.00311861	1181.78	2.26566	-9.02682	0.00195778		chr2
Cst6	cystatin-M		X	X	0.371209	0.419545	0.176594	1	3.80257	0.652738	-2.5424	0.00311861	20.7128	0.356644	-5.85989	0.00195778		chr19
Cst7	cystatin-F precursor		X		0.163167	0.154131	-0.0821924	1	4.80476	0.471931	-3.34782	0.04905	0.216321	0.748087	1.79003	1		chr2
Ctla2a	protein CTLA-2-alpha isoform b		X		1.89101	1.5773	-0.2617	0.997866	2.95065	15.4918	2.3924	0.00311861	2.49684	3.56266	0.512851	0.68429		chr13
Ctnnal1	alpha-catulin			X	1.22887	1.12534	-0.126974	0.997866	4.90015	4.48121	-0.128939	0.999202	7.20988	2.86637	-1.33075	0.0164582		chr4
Ctsw	cathepsin W preproprotein		X		0.324966	0.547691	0.753075	1	8.28786	1.08642	-2.93142	0.00311861	1.5591	1.48062	-0.0745188	0.984793		chr19
Cttnbp2	cortactin-binding protein 2			X	0.117082	0.113976	-0.0387843	1	0.837611	0.360302	-1.21707	1	2.79214	1.20312	-1.21459	0.0414969		chr6
Cwh43	PGAP2-interacting protein		X	X	1.48814	1.53364	0.043447	0.997866	7.73061	1.99919	-1.95117	0.00311861	19.5727	7.78435	-1.3302	0.00857642		chr5
Cxcl12	stromal cell-derived factor 1 isoform gamma			X	4.11282	3.06334	-0.42502	0.997866	18.8749	20.0042	0.0838331	0.999202	3.86074	26.0987	2.75703	0.00195778		chr6
Cxcl13	C-X-C motif chemokine 13 precursor		X	X	1.40495	0.503993	-1.47904	0.536663	17.8926	4.21955	-2.0842	0.00311861	0.627568	4.37287	2.80074	0.0247451		chr5
Cxcr3	C-X-C chemokine receptor type 3		X		0.189456	0.0613733	-1.62618	1	2.8997	0.538953	-2.42767	0.032542	0.691108	0.541777	-0.351211	1		chrX
Cybasc3	cytochrome b ascorbate-dependent protein 3		X		1.9287	1.54702	-0.318133	0.997866	10.789	5.11146	-1.07776	0.0415815	5.1714	4.25983	-0.27976	0.836309		chr19
Cyc1	cytochrome c1, heme protein, mitochondrial	X			42.7474	14.7553	-1.5346	0.00639914	87.4262	91.8631	0.0714194	0.999202	81.1366	60.517	-0.423013	0.62469		chr15
Cyfip2	cytoplasmic FMR1-interacting protein 2		X		0.0791153	0.0569672	-0.473825	1	2.37809	0.260098	-3.19267	0.00311861	0.277228	0.214291	-0.371501	1		chr11
Cyp2b10	cytochrome P450 2B10 isoform 2	X	X	X	56.9998	28.4911	-1.00045	0.0320747	20.1576	3.38322	-2.57485	0.00311861	140.653	2.65525	-5.72715	0.00195778		chr7
Cyp4f18	leukotriene-B(4) omega-hydroxylase 2		X		1.25174	0.983473	-0.347982	0.997866	6.42949	2.32208	-1.46929	0.029107	2.03141	2.55974	0.333513	0.844349		chr8
Cyr61	protein CYR61 precursor			X	0.892732	1.42165	0.671271	0.912214	4.04757	4.1652	0.0413278	0.999202	8.23449	3.16221	-1.38074	0.0146194		chr3
Cyth4	cytohesin-4		X		2.51632	1.66602	-0.594904	0.680442	11.7531	5.46564	-1.10458	0.0163727	5.53135	4.00759	-0.464897	0.642291		chr15
Cytip	cytohesin-interacting protein		X	X	0.162476	0.275528	0.761972	1	5.93448	1.00679	-2.55936	0.00311861	2.96038	1.12622	-1.39429	0.0128355		chr2
D14Ertd668e	PHD finger protein 11 family member	X		X	3.8686	8.96658	1.21275	0.00639914	8.37668	13.2277	0.659108	0.448129	3.44567	12.7651	1.88935	0.00195778		chr14
D430042O09Rik	hypothetical protein LOC233865			X	0.360856	0.215093	-0.746458	1	3.02361	1.79077	-0.75569	0.586064	7.92058	1.16851	-2.76094	0.00195778		chr7
D4Bwg0951e	hypothetical protein LOC52829			X	1.06073	1.37714	0.376613	0.997866	6.23218	7.89967	0.342054	0.999202	1.31053	3.92031	1.58082	0.0342216		chr4
D4Wsu53e	hypothetical protein LOC27981			X	10.8421	16.0059	0.561964	0.506885	21.191	30.1889	0.510567	0.853365	20.8081	43.3929	1.06031	0.046407		chr4
D730001G18Rik	Mus musculus 10 days lactation, adult female mammary gland cDNA, RIKEN full-length enriched library, clone:D730001G18 product:unclassifiable, full insert sequence.			X	0.0850153	0.204166	1.26395	1	2.07398	2.34897	0.179627	0.999202	5.66735	1.54618	-1.87397	0.0156482		chr15
Dapl1	death-associated protein-like 1			X	1.64203	1.90565	0.214804	0.997866	61.9794	31.2166	-0.989472	0.0999262	63.5728	18.6991	-1.76544	0.00195778		chr2
Dcpp1	demilune cell and parotid protein			X	31089.6	38406	0.304897	0.997866	61446	78877.6	0.360297	0.999202	3440.08	48.0979	-6.16033	0.00195778		chr17
Ddost	dolichyl-diphosphooligosaccharide--protein	X		X	50.5752	16.9922	-1.57356	0.00639914	146.37	130.652	-0.16389	0.999202	109.541	47.1915	-1.21487	0.00857642		chr4
Ddr2	discoidin domain-containing receptor 2			X	1.27926	1.02305	-0.322434	0.997866	2.6171	2.48843	-0.0727318	0.999202	0.886978	2.55055	1.52384	0.00746513		chr1
Ddx3x	ATP-dependent RNA helicase DDX3X	X			8.2781	14.3317	0.791841	0.0487369	27.3422	39.2355	0.521029	0.695043	20.547	30.1612	0.55377	0.437253		chrX
Ddx3y	ATP-dependent RNA helicase DDX3Y	X		X	2.49317	0	-	0.00639914	12.8321	0.0181259	-9.46749	0.999202	6.18154	0.220882	-4.80662	0.00195778		chrY
Ddx58	probable ATP-dependent RNA helicase DDX58			X	1.74984	3.37764	0.948791	0.0530214	4.19733	3.63265	-0.20845	0.999202	1.98533	5.17466	1.38209	0.00630909	X	chr4
Ddx60	probable ATP-dependent RNA helicase DDX60			X	0.205621	0.558767	1.44226	1	1.1535	0.783613	-0.557806	0.999202	0.292414	1.40415	2.26361	0.00195778		chr8
Def8	differentially expressed in FDCP 8			X	1.10869	0.885243	-0.324704	0.997866	6.59448	5.91266	-0.157452	0.999202	5.93307	2.72305	-1.12355	0.0442238		chr8
Defa17	alpha-defensin 17 preproprotein			X	0	0	0	1	0.149005	0.19699	0.402763	1	0	2.64609	inf	0.00630909		chr8
Defa20	alpha-defensin 20			X	0	0	0	1	0	0.365708	inf	1	0	3.07157	inf	0.00351853		chr8
Defa21	alpha-defensin 21 precursor			X	0	0	0	1	0.273876	0.758661	1.46993	1	0	3.95362	inf	0.00195778		chr8
Defa22	alpha-defensin 22 precursor			X	0	0	0	1	0	0.368063	inf	1	0	3.61004	inf	0.00195778		chr8
Defa5	alpha-defensin 5 precursor			X	0	0	0	1	0.271368	0	-	1	0	4.62898	inf	0.00195778		chr8
Dennd1c	DENN domain-containing protein 1C		X		0.227851	0.115911	-0.975072	1	3.34092	0.799471	-2.06313	0.00311861	0.689823	0.769427	0.157559	1		chr17
Dgat2	diacylglycerol O-acyltransferase 2		X		0.970407	2.16723	1.15919	0.289208	0.744032	2.80845	1.91634	0.029107	0.530605	1.62452	1.6143	0.116151		chr7
Dhx58	probable ATP-dependent RNA helicase DHX58	X			1.42438	3.64748	1.35657	0.0281886	4.26229	3.54426	-0.266145	0.999202	2.85055	4.69839	0.720929	0.31738		chr11
Dnase1l2	deoxyribonuclease-1-like 2 precursor			X	0.538329	0.196699	-1.4525	1	0.641964	0.319318	-1.0075	1	4.62923	0.329869	-3.81081	0.0128355		chr17
Dnase1l3	deoxyribonuclease gamma precursor		X		0.114496	0.0986104	-0.215483	1	1.53044	0.16137	-3.2455	0.00311861	0.0867669	0.246802	1.50814	1		chr14
Dock10	dedicator of cytokinesis protein 10		X		0.126984	0.125103	-0.0215226	1	1.43033	0.420402	-1.76651	0.00311861	0.164937	0.322608	0.967869	1		chr1
Dock2	dedicator of cytokinesis protein 2		X		0.386801	0.254981	-0.601204	1	3.66657	0.849894	-2.10907	0.00311861	0.406696	0.743774	0.870912	1		chr11
Dock8	dedicator of cytokinesis protein 8		X		0.131333	0.0953729	-0.461579	1	1.34278	0.478548	-1.48849	0.0352066	1.01328	0.569104	-0.832267	1		chr19
Dohh	deoxyhypusine hydroxylase			X	3.23842	1.86138	-0.79892	0.580311	10.515	11.3376	0.108665	0.999202	4.12931	15.1981	1.87991	0.00498168		chr10
Dpt	dermatopontin precursor			X	21.7923	15.1948	-0.52024	0.810803	29.9384	27.9042	-0.101517	0.999202	8.33219	40.3878	2.27715	0.00195778		chr1
Dpysl3	dihydropyrimidinase-related protein 3 isoform 2			X	1.6403	2.23971	0.449348	0.997866	8.69797	4.02535	-1.11156	0.0676922	38.9686	10.2039	-1.9332	0.00195778		chr18
Duoxa2	dual oxidase maturation factor 2		X		0.178592	0.367135	1.03964	1	64.9194	16.6938	-1.95934	0.00311861	19.1043	31.2447	0.709714	0.583212		chr2
Dusp1	dual specificity protein phosphatase 1			X	0.594271	0.758732	0.35247	1	5.22515	5.54627	0.0860439	0.999202	3.92766	10.886	1.47073	0.0255666		chr17
Dusp18	dual specificity protein phosphatase 18			X	0.0899952	0.134035	0.574688	1	0.730038	0.77563	0.0873984	1	1.56797	0.452851	-1.7918	0.0191784		chr11
Ebf1	transcription factor COE1			X	1.17166	0.840941	-0.478473	0.997866	5.918	2.90658	-1.02579	0.261512	0.884152	2.81453	1.67053	0.0208276	X	chr11
Ecm1	extracellular matrix protein 1 precursor	X			5.94396	2.25558	-1.39792	0.00639914	12.5746	7.40257	-0.764412	0.38855	5.6415	6.08726	0.109716	0.964546		chr3
Edaradd	ectodysplasin-A receptor-associated adapter		X	X	0.251467	0.260599	0.0514631	1	1.14965	0.296116	-1.95696	0.00311861	6.82906	2.15525	-1.66383	0.00195778		chr13
Eepd1	endonuclease/exonuclease/phosphatase family			X	1.68403	1.24569	-0.434978	0.997866	12.5737	6.25964	-1.00626	0.0835066	29.4066	7.61065	-1.95005	0.00195778		chr9
Efcab4a	EF-hand calcium-binding domain-containing			X	10.7002	8.77812	-0.285647	0.997866	23.1133	23.7854	0.0413546	0.999202	10.1236	36.6958	1.85789	0.00195778		chr7
Efcab4b	EF-hand calcium-binding domain-containing			X	1.72135	1.46895	-0.228759	0.997866	8.77048	6.54362	-0.422568	0.999202	25.375	7.0447	-1.8488	0.00195778		chr6
Efhd1	EF-hand domain-containing protein D1			X	0.720533	0.201123	-1.84098	1	1.29198	1.0889	-0.246717	0.999202	0.250396	2.31851	3.21091	0.0389764		chr1
Egln2	egl nine homolog 2			X	7.08814	5.65996	-0.324615	0.997866	12.2969	12.5223	0.0262029	0.999202	9.28336	27.0787	1.54444	0.00857642		chr7
Eif2ak2	interferon-induced, double-stranded	X			1.60661	3.29554	1.0365	0.0349318	5.15088	5.56262	0.110945	0.999202	2.94274	4.18853	0.509283	0.555785		chr17
Eif2s3y	eukaryotic translation initiation factor 2	X			5.38676	0	-	0.00639914	23.1626	0.0499735	-8.85642	0.999202	13.0578	0.115809	-6.81702	0.152362		chrY
Elovl6	elongation of very long chain fatty acids			X	0.262579	0.561324	1.09608	1	1.86444	1.76626	-0.0780434	0.999202	2.83842	1.27625	-1.15317	0.040252		chr3
Elovl7	elongation of very long chain fatty acids			X	1.47956	1.61233	0.12398	0.997866	16.4266	13.8806	-0.242962	0.999202	24.5348	7.345	-1.73999	0.00195778		chr13
Emb	embigin precursor		X	X	1.36758	1.72395	0.334094	0.997866	11.3991	4.11855	-1.46871	0.00311861	19.7871	6.98234	-1.50278	0.00195778		chr13
Emilin2	EMILIN-2 precursor			X	0.360952	0.224423	-0.685584	1	0.972601	0.67906	-0.518309	0.999202	0.193883	1.08162	2.47994	0.0208276		chr17
Eml2	echinoderm microtubule-associated protein-like 2			X	1.68843	1.96222	0.216802	0.997866	9.63369	10.5518	0.131331	0.999202	7.65279	2.62277	-1.54489	0.00351853		chr7
Emr1	EGF-like module-containing mucin-like hormone	X			3.49224	1.45857	-1.2596	0.00639914	7.28802	5.01549	-0.539138	0.999202	6.21652	3.95775	-0.651427	0.407624		chr17
Eno3	beta-enolase isoform 2	X			15.8083	3.90822	-2.01609	0.00639914	2.63292	1.52175	-0.790935	0.999202	0.95102	1.09594	0.20462	0.949289		chr11
Enpp1	ectonucleotide pyrophosphatase/phosphodiesterase			X	0.385087	0.351687	-0.130896	1	11.0494	8.46184	-0.384918	0.999202	4.01189	1.35172	-1.56949	0.00746513		chr10
Enpp2	ectonucleotide pyrophosphatase/phosphodiesterase			X	1.19629	1.19964	0.00403184	0.997866	7.70902	8.16245	0.082455	0.999202	3.603	10.379	1.52639	0.00195778	X	chr15
Epha1	ephrin type-A receptor 1 precursor			X	0.908231	0.847404	-0.100009	1	2.49573	2.57572	0.0455111	0.999202	4.23904	1.2882	-1.71838	0.00498168		chr6
Epsti1	epithelial-stromal interaction protein 1 isoform		X		1.00068	0.524488	-0.932003	1	12.7398	4.38145	-1.53987	0.00311861	2.31415	3.00232	0.375595	0.803889		chr14
Ermp1	endoplasmic reticulum metallopeptidase 1			X	0.492229	0.718839	0.546341	1	2.23042	1.46557	-0.605851	0.999202	4.98869	2.35227	-1.08461	0.0335433		chr19
Esrrg	estrogen-related receptor gamma			X	0.230478	0.306088	0.409319	1	12.2014	10.1416	-0.266757	0.999202	20.4599	8.3514	-1.29271	0.00746513	X	chr1
Ets1	protein C-ets-1 isoform 1		X		0.884161	0.839332	-0.0750678	1	13.0628	1.94274	-2.7493	0.00311861	1.46536	2.81642	0.942612	0.142961	X	chr9
Ewsr1	RNA-binding protein EWS			X	3.91186	3.46548	-0.174802	0.997866	16.6103	14.557	-0.190366	0.999202	5.74074	13.8205	1.2675	0.045144		chr11
Expi	extracellular peptidase inhibitor precursor	X			272.488	501.573	0.880268	0.0434324	6708.75	10316.7	0.620862	0.999202	356.625	534.169	0.582888	0.395021		chr11
Eya2	eyes absent homolog 2			X	3.14998	3.50928	0.155834	0.997866	36.592	33.8106	-0.114052	0.999202	36.5708	14.5698	-1.32771	0.00630909		chr2
F13a1	coagulation factor XIII A chain precursor	X			5.8279	2.60439	-1.16203	0.0250777	18.9822	14.1514	-0.423705	0.999202	5.8492	6.83403	0.224498	0.880989		chr13
Fa2h	fatty acid 2-hydroxylase		X	X	0.30872	0.405004	0.391639	1	2.85614	0.294912	-3.27571	0.00311861	16.0247	2.49977	-2.68043	0.00195778		chr8
Fabp4	fatty acid-binding protein, adipocyte		X		114.908	184.01	0.679309	0.672394	48.6582	225.701	2.21366	0.00311861	96.2765	183.585	0.931189	0.330738		chr3
Fam108a	abhydrolase domain-containing protein FAM108A			X	2.98817	1.86723	-0.678363	0.742914	6.95046	7.00201	0.0106603	0.999202	3.8393	10.6057	1.46593	0.0247451		chr10
Fam129a	protein Niban			X	3.89617	3.40875	-0.192811	0.997866	9.22858	9.15251	-0.011942	0.999202	7.25321	2.65373	-1.4506	0.00195778		chr1
Fam132a	family with sequence similarity 132, member A			X	2.41556	1.83834	-0.393956	0.997866	3.67092	4.86417	0.406051	0.999202	2.07711	10.5251	2.34118	0.00195778		chr4
Fam160b2	family with sequence similarity 160, member B2			X	0.673018	0.504877	-0.414713	1	3.04617	2.99153	-0.0261094	0.999202	3.11744	1.32801	-1.23109	0.0389764		chr14
Fam176a	transmembrane protein 166			X	0.260882	0.202643	-0.36446	1	2.49205	0.948241	-1.39401	0.306093	8.43484	2.90528	-1.53769	0.0164582		chr6
Fam189a2	hypothetical protein LOC381217		X	X	0.816246	0.491625	-0.731447	1	5.61939	0.465927	-3.59224	0.00311861	18.1137	5.11971	-1.82295	0.00195778		chr19
Fam189b	hypothetical protein LOC68521		X		0.0852957	0.135174	0.66427	1	2.9353	0.352091	-3.05949	0.00558557	0.198649	0.513829	1.37107	1		chr3
Fam198b	protein ENED			X	0.649606	0.533025	-0.285362	1	3.01077	3.20119	0.0884772	0.999202	1.0697	2.87474	1.42622	0.00746513		chr3
Fam20a	family with sequence similarity 20, member A			X	4.86542	4.94214	0.0225736	0.997866	0.230121	0.134647	-0.773213	1	1.9089	0.466914	-2.03152	0.0200814		chr11
Fam57a	family with sequence similarity 57, member A			X	0.111517	0	-	1	9.2577	7.09139	-0.384585	0.999202	5.71714	0.904353	-2.66034	0.0146194		chr11
Fam65b	family with sequence similarity 65, member B		X		1.05558	0.858193	-0.298664	1	5.23753	0.673083	-2.96003	0.00311861	1.50475	2.4907	0.727028	0.365693		chr13
Fam78a	hypothetical protein LOC241303		X		0.0667787	0.00767767	-3.12065	1	1.84097	0.0886077	-4.37689	0.0163727	0.0660973	0.154234	1.22246	1		chr2
Fam82a1	regulator of microtubule dynamics protein 2			X	0.27988	0.283215	0.0170871	1	2.85736	2.84791	-0.00477771	0.999202	3.29075	0.965479	-1.7691	0.0146194		chr17
Fam83e	hypothetical protein LOC73813			X	0.0407905	0	-	1	0.9359	0.219966	-2.08908	1	3.13397	0.807187	-1.95702	0.00746513		chr7
Fam89b	-			X	7.7839	8.44964	0.118397	0.997866	12.1442	12.6674	0.0608555	0.999202	7.45622	16.6463	1.15868	0.0442238		chr19
Fbl	rRNA 2'-O-methyltransferase fibrillarin			X	2.33383	1.95696	-0.254091	0.997866	6.54646	5.15013	-0.346106	0.999202	2.87	8.37587	1.54519	0.0146194		chr7
Fbxw7	F-box/WD repeat-containing protein 7 isoform 1			X	1.48936	1.61607	0.117798	0.997866	4.61513	3.08487	-0.581159	0.999202	8.71832	3.01569	-1.53156	0.00195778	X	chr3
Fcrl1	Fc receptor-like protein 1 isoform 1		X		0.0587249	0.0730365	0.314646	1	5.98482	0.568745	-3.39545	0.00311861	0.688662	0.384463	-0.840952	1		chr3
Fcrls	Fc receptor-like S, scavenger receptor	X			4.99873	2.26139	-1.14435	0.0349318	12.9284	11.3782	-0.184269	0.999202	8.53496	8.455	-0.0135796	0.994925		chr3
Fdx1	adrenodoxin, mitochondrial precursor			X	3.81107	3.58214	-0.0893745	0.997866	13.0844	18.7359	0.517961	0.999202	6.84793	20.0716	1.55142	0.00195778		chr9
Fgb	fibrinogen beta chain precursor	X			0	3.2222	inf	0.00639914	0.10344	0.162388	0.650647	1	0	0.0536739	inf	1		chr3
Fgf1	heparin-binding growth factor 1 precursor			X	2.40758	2.39832	-0.00555567	0.997866	25.2061	27.9562	0.149398	0.999202	14.2536	5.18879	-1.45785	0.00195778		chr18
Fgf9	glia-activating factor precursor			X	0.0705965	0.0314836	-1.165	1	0.571812	0.0737812	-2.95422	1	3.59694	0.787849	-2.19078	0.00195778		chr14
Fhl1	four and a half LIM domains protein 1 isoform 1	X		X	4.50879	1.85652	-1.28014	0.00639914	3.78516	4.52317	0.256978	0.999202	1.04304	4.27009	2.03347	0.00498168		chrX
Fli1	Friend leukemia integration 1 transcription		X		0.864847	0.560818	-0.624913	1	6.95531	2.09598	-1.73049	0.0101144	1.15882	1.82163	0.652576	0.540677	X	chr9
Fmn1	formin-1 isoform 1			X	0.183984	0.218037	0.244989	1	1.41086	1.16875	-0.271615	0.999202	2.98628	1.25363	-1.25224	0.0137336		chr2
Fmod	fibromodulin precursor			X	0.868915	0.636305	-0.449496	1	7.65331	8.00559	0.0649241	0.999202	6.25122	1.53527	-2.02565	0.00195778		chr1
Fn1	fibronectin precursor			X	1.48705	0.842855	-0.819092	0.357038	2.62704	2.22926	-0.236868	0.999202	0.777429	2.44418	1.65257	0.00195778		chr1
Folh1	glutamate carboxypeptidase 2 isoform 1			X	0.0847655	0.0539713	-0.651285	1	2.84493	2.71846	-0.0656041	0.999202	0.540911	2.51419	2.21663	0.00746513		chr7
Folr1	folate receptor alpha precursor			X	40.5018	54.3854	0.425231	0.798604	15.0068	21.5243	0.520349	0.999202	21.5481	52.5787	1.28692	0.00857642		chr7
Foxa3	hepatocyte nuclear factor 3-gamma			X	0	0	0	1	0.0154688	0.0438774	1.50412	1	0	1.21119	inf	0.00195778	X	chr7
Foxi1	forkhead box protein I1		X		1.09159	1.45262	0.412229	0.997866	3.3532	0.909325	-1.88267	0.0101144	11.5425	9.04434	-0.351868	0.761299	X	chr11
Fxyd5	FXYD domain-containing ion transport regulator		X		6.52206	3.92532	-0.732518	0.563286	47.6917	15.5164	-1.61994	0.00311861	10.5577	16.2848	0.625221	0.444902		chr7
Fxyd6	FXYD domain-containing ion transport regulator 6			X	0.800852	1.59758	0.99628	0.510988	3.1532	2.86446	-0.138553	0.999202	2.68703	6.32532	1.23513	0.046407		chr9
Gadd45a	growth arrest and DNA damage-inducible protein		X	X	1.83053	1.22357	-0.581161	0.997866	15.055	5.25671	-1.51801	0.0309568	38.6832	5.6131	-2.78484	0.00195778		chr6
Gadd45g	growth arrest and DNA damage-inducible protein			X	8.10907	7.08739	-0.194282	0.997866	18.346	16.8348	-0.12402	0.999202	6.87672	20.7505	1.59335	0.0397922		chr13
Galc	galactocerebrosidase precursor			X	0.380143	0.395126	0.0557702	1	2.9644	1.6839	-0.815933	0.631303	8.97801	1.37336	-2.70869	0.00195778		chr12
Galnt2	polypeptide N-acetylgalactosaminyltransferase 2			X	1.54781	1.81036	0.22605	0.997866	22.3618	22.607	0.0157373	0.999202	10.5039	3.85741	-1.44522	0.00351853		chr8
Galntl4	putative polypeptide			X	0.551235	0.728919	0.403091	1	3.90095	1.54759	-1.3338	0.0583667	9.59926	2.39695	-2.00172	0.00195778		chr7
Galntl6	polypeptide			X	0.101465	0.146141	0.526375	1	16.0292	18.1683	0.18072	0.999202	0.130209	1.3909	3.41712	0.00498168		chr8
Gas7	growth arrest-specific protein 7 isoform b			X	1.7181	1.27305	-0.432524	0.979598	3.28509	3.31627	0.0136291	0.999202	1.34075	2.99516	1.1596	0.0479578	X	chr11
Gatsl3	GATS-like protein 3			X	0.542503	0.292221	-0.892569	1	3.04492	1.38083	-1.14086	0.384723	6.26107	1.48182	-2.07904	0.00351853		chr11
Gbp3	guanylate-binding protein 4	X			1.3719	3.5583	1.37501	0.0168705	4.66697	4.72615	0.0181796	0.999202	2.28708	4.81106	1.07285	0.0911171		chr3
Gbp4	macrophage activation 2		X		0.206706	0.183476	-0.171987	1	2.17543	0.460113	-2.24124	0.00311861	0.332754	0.800014	1.26557	1		chr5
Gbp6	guanylate binding protein 7			X	0.240011	0.781793	1.70368	1	1.48299	0.928973	-0.674801	0.999202	0.435222	2.17416	2.32063	0.00195778		chr5
Gbp7	-	X			0.972681	1.99178	1.03402	0.0499625	5.44662	3.77911	-0.527315	0.999202	1.58307	2.99887	0.921696	0.158935		chr3
Gbp8	guanylate binding protein 8		X		0.122952	0.210713	0.777189	1	1.74098	0.286938	-2.60109	0.0221004	0.246107	0.276909	0.170127	1		chr5
Gbp9	guanylate binding protein family, member 9		X		0.269638	0.164121	-0.716266	1	1.89079	0.394098	-2.26236	0.0121504	0.245121	0.717008	1.54849	1		chr5
Gclc	glutamate--cysteine ligase catalytic subunit			X	0.770611	1.04343	0.437261	1	12.4087	15.8722	0.355154	0.999202	5.54314	1.73703	-1.67408	0.00195778		chr9
Gdf5	growth/differentiation factor 5 precursor			X	2.77845	2.35119	-0.240885	0.997866	2.7086	3.20816	0.244201	0.999202	2.95895	8.87109	1.58403	0.00195778		chr2
Gdpd1	glycerophosphodiester phosphodiesterase			X	12.2545	11.5088	-0.0905806	0.997866	102.465	86.0235	-0.252334	0.999202	102.087	18.9663	-2.42829	0.00195778		chr11
Gfer	FAD-linked sulfhydryl oxidase ALR			X	1.71087	1.45682	-0.231907	0.997866	4.59632	8.20688	0.836356	0.456803	1.30575	4.58354	1.81159	0.0117926		chr17
Ggt1	gamma-glutamyltranspeptidase 1			X	0.60422	0.900784	0.576107	1	22.6107	24.3519	0.107025	0.999202	3.50287	0.916987	-1.93356	0.0146194		chr10
Ggt5	gamma-glutamyltransferase 5			X	0.278899	0.254005	-0.134883	1	1.21358	1.47904	0.285386	0.999202	0.336318	1.1935	1.8273	0.0262162		chr10
Gimap1	GTPase IMAP family member 1		X		0.284555	0.180708	-0.655045	1	3.26279	0.547533	-2.57509	0.0352066	0.252537	0.419417	0.731889	1		chr6
Gimap3	GTPase IMAP family member 3		X		0.285741	0.216541	-0.400068	1	19.693	0.913569	-4.43003	0.00311861	0.821754	0.72473	-0.181263	1		chr6
Gimap4	GTPase IMAP family member 4 isoform b		X		1.28851	0.533238	-1.27285	0.40348	28.1602	1.53822	-4.19432	0.00311861	2.18809	3.29704	0.591502	0.696296		chr6
Gimap5	GTPase IMAP family member 5		X		0.223899	0.131845	-0.764002	1	1.95778	0.303337	-2.69023	0.0400964	0.272072	0.666724	1.2931	1		chr6
Gimap6	GTPase IMAP family member 6		X		0.990967	1.30619	0.398452	0.997866	28.3386	2.80557	-3.33641	0.00311861	2.37314	4.5775	0.947762	0.252415		chr6
Gimap8	GTPase IMAP family member 8		X		0.0789178	0.0684062	-0.206223	1	2.74038	0.197329	-3.7957	0.00311861	0.146289	0.169257	0.210392	1		chr6
Gimap9	GTPase, IMAP family member 9		X		0.328057	0.743846	1.18106	1	8.01718	2.12989	-1.91231	0.00801929	2.94502	2.61943	-0.169028	0.947228		chr6
Glce	D-glucuronyl C5-epimerase			X	0.708199	0.791253	0.159984	1	3.91592	3.42892	-0.191596	0.999202	5.27765	2.38556	-1.14557	0.0389764		chr9
Glrx5	glutaredoxin-related protein 5, mitochondrial			X	13.9442	15.8698	0.186624	0.997866	9.36645	9.23407	-0.0205363	0.999202	9.29999	27.4741	1.56277	0.0128355		chr12
Gm11428	activated macrophage/microglia WAP domain	X			38.0341	15.6168	-1.28419	0.0379585	68.0613	39.814	-0.773556	0.420288	21.9978	34.972	0.668839	0.455282		chr11
Gm12888	hypothetical protein LOC545677		X	X	0.0292492	0	-	1	1.40715	0	-	0.00311861	8.66131	2.65665	-1.70498	0.0224812		chr4
Gm14446	hypothetical protein LOC667373 isoform 2		X		0.0519423	0.0435874	-0.252999	1	2.72891	0.227263	-3.58589	0.00311861	0.125101	1.01602	3.02177	1		chr19
Gm15284	predicted gene 15284			X	0	0	0	1	0.150219	0.438219	1.54458	1	0	4.16687	inf	0.00195778		chr8
Gm684	hypothetical protein LOC270157			X	0.668265	0.593726	-0.170622	1	3.63123	2.44302	-0.571792	0.999202	5.22652	1.67113	-1.64503	0.0298234		chr9
Gm6907	PHD finger protein 11 family member		X		0.0925232	0.10799	0.223009	1	2.40548	0.35237	-2.77116	0.0473867	0.231683	0.321918	0.47454	1		chr14
Gm757	hypothetical protein LOC329360			X	0	0	0	1	0.127651	0	-	1	1.37825	0.241421	-2.51321	0.0409136		chr2
Gm826	hypothetical protein LOC329554			X	0	0	0	1	1.79953	0.0853192	-4.39861	0.999202	16.04	0.538733	-4.89595	0.00195778		chr2
Gm8369	membrane-spanning 4-domains, subfamily A, member		X		0	0	0	1	2.15269	0	-	0.00311861	0	0.0932207	inf	1		chr19
Gpa33	cell surface A33 antigen precursor			X	0	0.029673	inf	1	0.797519	0.245882	-1.69755	1	0.247804	1.92443	2.95716	0.0128355		chr1
Gpc3	glypican-3 precursor			X	0.371424	0.434573	0.226533	1	3.56255	4.3042	0.272834	0.999202	0.791564	2.27589	1.52365	0.0491074		chrX
Gpd2	glycerol-3-phosphate dehydrogenase,			X	1.73379	1.6898	-0.0370732	0.997866	9.18549	8.84195	-0.0549917	0.999202	9.84253	4.49551	-1.13054	0.0457409		chr2
Gpi1	glucose-6-phosphate isomerase			X	18.4517	18.4655	0.00107616	0.998126	86.7742	69.5453	-0.319314	0.999202	100.506	44.4248	-1.17784	0.0283878		chr7
Gpx2	glutathione peroxidase 2			X	1.0323	0.834589	-0.30673	1	105.797	117.966	0.157073	0.999202	13.2441	54.3883	2.03794	0.00195778		chr12
Gpx3	glutathione peroxidase 3 isoform 2			X	24.5611	30.9934	0.335589	0.997866	74.5811	89.9728	0.270679	0.999202	18.5337	61.285	1.72539	0.00195778		chr11
Grap	GRB2-related adapter protein		X		0.5303	0.166951	-1.66739	1	7.30002	1.1091	-2.71851	0.00311861	0.906135	1.40336	0.631082	0.719775		chr11
Grb10	growth factor receptor-bound protein 10 isoform			X	0.727209	0.633263	-0.199565	1	6.03635	7.73113	0.357002	0.999202	0.797814	2.95413	1.88861	0.00195778		chr11
Grb14	growth factor receptor-bound protein 14			X	0.148702	0.0655593	-1.18155	1	4.88913	6.40708	0.390089	0.999202	2.44524	0.191545	-3.67423	0.0268479		chr2
Gsto1	glutathione S-transferase omega-1			X	8.02001	8.02291	0.000521583	0.997866	35.0192	21.9108	-0.676504	0.418089	52.5257	18.8878	-1.47557	0.00195778		chr19
Gtf3c1	general transcription factor 3C polypeptide 1			X	1.05142	0.922427	-0.188827	1	5.11575	4.97834	-0.0392809	0.999202	4.63866	2.0255	-1.19543	0.0208276	X	chr7
Guca2a	guanylin precursor			X	0	0	0	1	0	0.228275	inf	1	0	4.30667	inf	0.00195778		chr4
Gucy2c	heat-stable enterotoxin receptor isoform 1			X	0	0.031517	inf	1	0.37427	0.246951	-0.599852	1	1.74394	4.61928	1.40532	0.0146194		chr6
H19	SubName: Full=M.musculus H19 mRNA;			X	0.225143	0.180564	-0.318329	1	2.14563	2.45079	0.191843	0.999202	0.115567	1.42647	3.62565	0.0378715		chr7
H2-DMa	class II histocompatibility antigen, M alpha		X		6.40357	5.19822	-0.30086	0.997866	37.9521	16.8071	-1.17511	0.0237494	10.4043	14.8045	0.508858	0.61828		chr17
H2-DMb2	histocompatibility 2, class II, locus Mb2		X		0.268539	0.148085	-0.858703	1	14.1029	1.44819	-3.28367	0.00311861	0.431852	0.93967	1.12162	1		chr17
H2-Oa	histocompatibility 2, O region alpha locus		X		0.194633	0.28966	0.573603	1	16.1552	0.492915	-5.03452	0.00311861	1.12179	0.659889	-0.765506	0.700524		chr17
H2-Ob	histocompatibility 2, O region beta locus		X		0.16009	0.0369818	-2.114	1	10.255	0.250141	-5.35744	0.00311861	0.168498	0.189275	0.167754	1		chr17
H2-Q7,H2-Q9	-		X		8.09188	6.46468	-0.323897	0.997866	11.9436	2.13891	-2.48128	0.0221004	2.58721	3.97372	0.619093	0.790914		chr17
Haao	3-hydroxyanthranilate 3,4-dioxygenase		X		0.227808	0.336519	0.562872	1	3.91132	0.637494	-2.61717	0.0274344	0.87241	0.93706	0.103136	1		chr17
Hba-a1,Hba-a2	-	X			339.903	138.099	-1.29942	0.00639914	984.645	812.882	-0.276558	0.999202	484.32	244.289	-0.987372	0.241057		chr11
Hcls1	hematopoietic lineage cell-specific protein		X		1.84063	0.993977	-0.888919	0.488057	10.3207	3.81677	-1.43512	0.0163727	4.58191	3.34146	-0.455471	0.730416	X	chr16
Hcst	hematopoietic cell signal transducer precursor		X		1.88615	0.990997	-0.928494	0.997866	23.6241	4.70378	-2.32837	0.0181081	3.43517	4.73704	0.463606	0.857378		chr7
Hes6	transcription cofactor HES-6			X	1.65811	1.46044	-0.183129	0.997866	9.09745	10.0176	0.138996	0.999202	2.21201	11.1077	2.32812	0.00195778	X	chr1
Hexb	beta-hexosaminidase subunit beta precursor			X	7.16947	6.98279	-0.0380633	0.997866	250.145	222.189	-0.170979	0.999202	141.307	45.8773	-1.62298	0.00195778		chr13
Hhatl	protein-cysteine N-palmitoyltransferase		X	X	1.55609	1.31597	-0.241802	0.997866	8.12067	0.670753	-3.59775	0.00311861	42.7042	5.58792	-2.93399	0.00195778		chr9
Hipk2	homeodomain-interacting protein kinase 2 isoform			X	0.861721	0.679869	-0.341964	1	3.32295	3.21083	-0.0495188	0.999202	2.90823	1.23977	-1.23007	0.0414969	X	chr6
Hk1	hexokinase-1 isoform HK1-sb			X	1.54785	1.07742	-0.522675	0.875858	10.6046	7.21746	-0.555128	0.750237	9.29061	3.98786	-1.22016	0.0224812		chr10
Hmg20b	SWI/SNF-related matrix-associated			X	0.965322	0.544807	-0.825264	1	3.49933	3.56396	0.0264007	0.999202	1.40632	5.0888	1.8554	0.0191784	X	chr10
Hmox2	heme oxygenase 2			X	12.3996	13.1268	0.0822135	0.997866	53.2786	41.864	-0.347844	0.999202	91.6916	31.195	-1.55547	0.0327938		chr16
Hpn	serine protease hepsin isoform 1			X	2.94956	2.38152	-0.308616	0.997866	13.4873	13.4552	-0.00344257	0.999202	9.18553	1.81479	-2.33956	0.00195778		chr7
Hsd11b1	corticosteroid 11-beta-dehydrogenase isozyme 1		X	X	7.32501	6.76444	-0.114861	0.997866	41.7575	13.4998	-1.6291	0.00311861	97.2998	37.7948	-1.36425	0.00857642		chr1
Hsdl2	hydroxysteroid dehydrogenase-like protein 2			X	4.79664	6.41695	0.419865	0.895473	23.1172	21.1301	-0.129666	0.999202	18.8597	8.69974	-1.11626	0.0233038		chr4
Hsf1	heat shock factor protein 1	X			3.18095	1.2642	-1.33124	0.0434324	8.28724	6.73375	-0.299481	0.999202	4.86291	4.45163	-0.127486	0.956705	X	chr15
Hsp90b1	endoplasmin			X	30.4558	32.0252	0.0724886	0.997866	150.315	116.187	-0.371541	0.999202	200.627	92.8458	-1.11161	0.0389764		chr10
Hspa1a	heat shock 70 kDa protein 1A			X	0.138467	0.129356	-0.0981853	1	0.411205	0.342331	-0.264467	1	0.238328	1.14083	2.25906	0.0409136		chr17
Hspa2	heat shock-related 70 kDa protein 2			X	0.655685	0.847784	0.370694	1	14.4304	13.8484	-0.0593913	0.999202	4.9141	1.53648	-1.6773	0.0146194		chr12
Hspb6	heat shock protein beta-6			X	5.0707	3.03553	-0.740237	0.586258	11.0122	12.1839	0.145879	0.999202	6.7728	2.54316	-1.41313	0.0442238		chr7
Htra1	serine protease HTRA1 precursor			X	1.94962	1.32181	-0.560682	0.947854	5.09833	5.79818	0.185575	0.999202	2.37671	7.22883	1.60479	0.00630909		chr7
Htra3	probable serine protease HTRA3 isoform a			X	2.98103	2.55889	-0.220296	0.997866	7.9335	11.1287	0.48826	0.999202	3.47377	9.92194	1.51412	0.0106769		chr5
Hvcn1	voltage-gated hydrogen channel 1		X		0.462686	0.42086	-0.136694	1	14.6737	0.950763	-3.948	0.00311861	0.827192	0.845275	0.0311986	1		chr5
Hyou1	hypoxia up-regulated protein 1 precursor			X	2.58489	2.28988	-0.174831	0.997866	11.3528	7.43309	-0.611015	0.514571	14.4041	5.41574	-1.41125	0.00195778		chr9
Icam2	intercellular adhesion molecule 2 precursor		X		1.0577	0.682104	-0.632866	1	5.36832	1.48554	-1.85348	0.0352066	1.36916	2.09001	0.610217	0.735296		chr11
Icosl	ICOS ligand precursor		X		0.365512	0.265399	-0.46176	1	4.47659	0.890587	-2.32957	0.00311861	1.3983	1.10459	-0.340162	0.840407		chr10
Idh2	isocitrate dehydrogenase [NADP], mitochondrial	X			19.701	10.4032	-0.921244	0.00639914	52.4375	47.192	-0.152057	0.999202	50.0947	44.3542	-0.175585	0.915409		chr7
Ier2	immediate early response gene 2 protein			X	0.835306	0.867578	0.054689	1	5.92411	7.47705	0.335869	0.999202	2.12172	6.18638	1.54386	0.0327938		chr8
Ier3	radiation-inducible immediate-early gene IEX-1			X	5.87988	8.23634	0.486218	0.879333	28.1329	25.7846	-0.125748	0.999202	52.3985	15.5336	-1.75413	0.00195778		chr17
Ifi205	interferon-activable protein 205-A			X	5.74152	4.82908	-0.249686	0.997866	14.8971	13.6521	-0.125913	0.999202	4.89565	15.243	1.63857	0.00351853		chr1
Ifi27l2a	interferon, alpha-inducible protein 27 like 2A			X	991.62	1306.33	0.397664	0.988714	221.042	214.124	-0.0458733	0.999202	553.34	1392.5	1.33144	0.043899		chr12
Ifi30	interferon gamma inducible protein 30			X	12.1955	13.7338	0.171381	0.997866	24.5402	19.5386	-0.328816	0.999202	20.8943	45.7945	1.13207	0.0268479		chr8
Ifi35	interferon-induced 35 kDa protein homolog	X			16.045	29.7266	0.889628	0.0459155	44.9878	41.0281	-0.132924	0.999202	28.6972	45.9863	0.680294	0.293275		chr11
Ifi44	interferon-induced protein 44	X		X	0.865394	4.26035	2.29954	0.00639914	1.5078	2.75331	0.868718	0.658904	1.02945	5.25059	2.35061	0.00195778		chr3
Ifi47	interferon gamma inducible protein 47		X		1.42926	1.74736	0.289907	0.997866	20.4902	3.82755	-2.42044	0.00311861	2.32437	5.53009	1.25046	0.295597		chr11
Ifit1	interferon-induced protein with			X	1.40617	2.80333	0.99537	0.126008	10.0887	5.37308	-0.908925	0.205461	2.31329	6.27962	1.44073	0.0106769		chr19
Ifit2	interferon-induced protein with			X	0.454215	0.468573	0.0449014	1	2.8041	1.92867	-0.539933	0.999202	0.709269	1.92938	1.44373	0.0491074		chr19
Ifit3	interferon-induced protein with	X		X	2.42172	5.47461	1.17672	0.0115984	11.1133	6.63886	-0.743281	0.585218	3.83146	9.49637	1.30948	0.0164582		chr19
Ifitm1	interferon-induced transmembrane protein 1			X	0.363827	0.423454	0.218953	1	2.40418	1.84428	-0.382486	0.999202	1.13003	9.67105	3.09731	0.00351853		chr7
Igfals	insulin-like growth factor-binding protein			X	0.190771	0.22827	0.258895	1	3.55395	1.34502	-1.4018	0.115404	24.5395	2.44811	-3.32536	0.00195778		chr17
Igfbp2	insulin-like growth factor-binding protein 2			X	1.06205	1.38245	0.380372	0.997866	3.70674	4.90993	0.405551	0.999202	5.1509	1.75545	-1.55298	0.040252		chr1
Igfbp3	insulin-like growth factor-binding protein 3			X	0.83668	1.44098	0.784303	0.637495	2.56878	5.47109	1.09075	0.138304	0.942144	2.68963	1.51339	0.0389764		chr11
Igfbp4	insulin-like growth factor-binding protein 4			X	3.77915	2.66796	-0.502326	0.955298	15.2619	14.239	-0.100082	0.999202	5.36836	17.6162	1.71434	0.00195778		chr11
Igfbp6	insulin-like growth factor-binding protein 6	X		X	7.37413	2.50243	-1.55914	0.00639914	13.09	9.78133	-0.420367	0.999202	2.71742	18.9106	2.79889	0.00195778		chr15
Igj	immunoglobulin J chain precursor		X		0.597409	0.196199	-1.6064	1	22.8725	8.15758	-1.4874	0.0101144	2.49356	2.2972	-0.118329	0.972952		chr5
Igtp	interferon gamma induced GTPase	X	X	X	2.35396	5.42459	1.20443	0.0281886	12.571	5.78437	-1.11987	0.0415815	4.4447	10.7425	1.27317	0.0298234		chr11
Ikbke	inhibitor of nuclear factor kappa-B kinase		X		0.29675	0.176237	-0.751729	1	1.96443	0.362741	-2.4371	0.00801929	1.28257	0.543086	-1.23978	0.15468		chr1
Ikzf1	DNA-binding protein Ikaros isoform a		X		0.153874	0.124696	-0.303332	1	4.51008	0.538487	-3.06617	0.00311861	0.307017	0.437434	0.510748	1		chr11
Il16	pro-interleukin-16		X		0.488116	0.31802	-0.618107	1	7.93841	1.11112	-2.83683	0.00311861	0.893316	0.85273	-0.0670816	1		chr7
Il17rc	interleukin-17 receptor C precursor			X	0.505931	0.042346	-3.57864	1	3.25174	3.75205	0.206465	0.999202	0.519731	3.63019	2.80421	0.00195778		chr6
Il27ra	interleukin-27 receptor subunit alpha precursor		X		0.0800129	0.0960914	0.264174	1	3.86099	0.197996	-4.28543	0.00558557	0.174246	0.0985768	-0.821801	1		chr8
Il2rb	interleukin-2 receptor subunit beta precursor		X		0.263435	0.338676	0.362461	1	4.31496	0.813562	-2.40702	0.00311861	1.07375	1.31736	0.294991	0.879639		chr15
Il2rg	cytokine receptor common subunit gamma		X		1.36753	0.846388	-0.692185	0.949585	40.0813	2.43668	-4.03994	0.00311861	2.10185	3.38269	0.686509	0.529641		chrX
Il33	interleukin-33 precursor			X	1.27127	1.03538	-0.29611	0.997866	10.3675	11.2179	0.113729	0.999202	4.36461	14.5658	1.73866	0.00195778		chr19
Il4ra	interleukin-4 receptor subunit alpha precursor		X		0.425971	0.415023	-0.0375635	1	4.34636	1.22557	-1.82635	0.00311861	0.773267	1.70535	1.14102	0.0785405		chr7
Il7r	interleukin-7 receptor subunit alpha precursor		X		0.100123	0.249718	1.31852	1	7.27317	0.348515	-4.38329	0.00311861	0.189737	0.376614	0.989083	1		chr15
Inmt	indolethylamine N-methyltransferase			X	6.50585	5.20773	-0.321083	0.997866	31.4682	37.7172	0.261331	0.999202	9.24403	35.9126	1.9579	0.00195778		chr6
Inpp5d	phosphatidylinositol-3,4,5-trisphosphate		X		0.462207	0.44246	-0.06299	1	3.074	1.16302	-1.40224	0.0274344	0.754567	0.957474	0.343586	1		chr1
Insig1	insulin-induced gene 1 protein			X	5.5858	7.30567	0.387253	0.929307	49.2787	55.1592	0.162638	0.999202	6.63629	18.2018	1.45563	0.00351853		chr5
Insig2	insulin-induced gene 2 protein isoform 2			X	7.95806	9.22056	0.212438	0.997866	30.2132	25.4319	-0.248541	0.999202	46.9886	18.5316	-1.34232	0.00195778		chr1
Irf7	interferon regulatory factor 7	X		X	6.45648	14.9566	1.21196	0.00639914	13.4482	12.9296	-0.0567304	0.999202	9.11056	22.1454	1.28139	0.0106769	X	chr7
Irf8	interferon regulatory factor 8			X	0.679031	0.48618	-0.481986	1	11.5508	8.04479	-0.521868	0.999202	8.05403	2.47556	-1.70195	0.00498168		chr8
Irgm1	immunity-related GTPase family M protein 1	X			9.34455	19.8147	1.08437	0.0168705	34.8127	36.2592	0.0587331	0.999202	13.5301	23.2798	0.782909	0.183147		chr11
Irgm2	interferon inducible GTPase 2			X	1.36995	1.86965	0.448646	0.975554	4.7345	4.39592	-0.107046	0.999202	2.342	5.23922	1.16161	0.0433457		chr11
Isg15	ubiquitin-like protein ISG15 precursor	X		X	3.15322	8.40864	1.41505	0.0459155	13.4199	10.0797	-0.412917	0.999202	4.60321	15.982	1.79574	0.00746513		chr4
Itgal	integrin alpha-L		X		0.221007	0.0932843	-1.24439	1	2.62899	0.286235	-3.19924	0.00311861	0.680545	0.362967	-0.906853	1		chr7
Itgb2	integrin beta-2		X		1.89241	1.1288	-0.745444	0.567212	13.3582	3.23813	-2.04449	0.00311861	3.41837	3.3142	-0.0446499	0.985538		chr10
Itgb6	integrin beta-6 precursor			X	0.233775	0.382397	0.709952	1	6.74391	6.22518	-0.115471	0.999202	7.70871	2.39076	-1.68902	0.00195778		chr2
Itgb7	integrin beta-7 precursor		X		0.196011	0.255804	0.384102	1	4.38547	0.381227	-3.52401	0.00311861	0.386627	0.670142	0.793526	1		chr15
Itln1	intelectin-1a precursor			X	0.0611062	0	-	1	0.0303215	0.246485	3.02309	1	0	6.28917	inf	0.00195778		chr1
Itm2a	integral membrane protein 2A			X	6.60279	5.60604	-0.236093	0.997866	25.9216	28.6307	0.14341	0.999202	12.2583	25.7674	1.07179	0.0342216		chrX
Jtb	protein JTB precursor			X	28.9012	22.8837	-0.336812	0.997866	92.9508	84.0606	-0.145037	0.999202	39.0276	95.2125	1.28665	0.0414969		chr3
Junb	transcription factor jun-B			X	0.106994	0.287393	1.42549	1	1.27402	1.97628	0.633395	0.999202	0.657506	6.49341	3.3039	0.00195778	X	chr8
Kbtbd11	kelch repeat and BTB domain-containing protein		X		0.11661	0.0422825	-1.46356	1	1.2041	0.280787	-2.1004	0.00311861	0.28319	0.155305	-0.866667	1		chr8
Kcnab2	voltage-gated potassium channel subunit beta-2		X		0.229574	0.13802	-0.73408	1	2.61659	0.496942	-2.39654	0.00311861	0.22932	0.409773	0.837466	1		chr4
Kcne3	potassium voltage-gated channel subfamily E			X	0.170562	0.358534	1.07181	1	4.85295	6.15308	0.342445	0.999202	1.07903	5.37055	2.31533	0.0137336		chr7
Kcnj15	ATP-sensitive inward rectifier potassium channel		X	X	0.812555	0.955374	0.233601	1	2.4203	0.702185	-1.78526	0.00311861	5.2725	1.99927	-1.39901	0.01739		chr16
Kcnj16	inward rectifier potassium channel 16		X	X	0.931906	1.16508	0.322174	0.997866	5.58016	0.374776	-3.89621	0.00311861	26.6329	4.72454	-2.49497	0.00195778		chr11
Kcnk5	potassium channel subfamily K member 5			X	0.631415	0.697255	0.143098	1	5.79524	2.74719	-1.07691	0.0974976	17.016	6.36804	-1.41797	0.00195778		chr14
Kcns1	potassium voltage-gated channel subfamily S			X	5.88923	5.16657	-0.188873	0.997866	2.03405	2.42661	0.254589	0.999202	1.17168	0.181792	-2.68822	0.0298234		chr2
Kcns3	potassium voltage-gated channel subfamily S			X	0.0265005	0.12321	2.21703	1	0.531361	0.0401903	-3.72477	1	3.12986	0	-	0.00195778		chr12
Kdm5d	lysine-specific demethylase 5D		X		0.514947	0	-	1	1.58194	0	-	0.00311861	0.871002	0.0258125	-5.07653	1		chrY
Kif5a	kinesin heavy chain isoform 5A			X	0.0365588	0.0595722	0.704422	1	0.158115	0.065089	-1.28049	1	1.03081	0.143595	-2.84371	0.00351853		chr10
Kiss1	metastasis-suppressor KiSS-1			X	0	0	0	1	0.698944	0.139416	-2.32578	1	3.27341	0	-	0.00195778		chr1
Klf4	Krueppel-like factor 4			X	1.40208	0.903703	-0.633651	0.839299	5.07313	6.00792	0.243989	0.999202	1.20973	3.86984	1.67759	0.00498168	X	chr4
Klhdc8a	kelch domain-containing protein 8A			X	0.267369	0.311536	0.22057	1	1.27803	0.760162	-0.749542	0.999202	4.05396	1.3155	-1.62372	0.00857642		chr1
Klhl13	kelch-like protein 13			X	0.836257	0.703951	-0.248471	1	6.27685	6.79028	0.113429	0.999202	0.826515	2.17098	1.39323	0.0385659		chrX
Klhl23	kelch-like protein 23			X	0.130082	0.17852	0.456672	1	0.776232	0.656962	-0.240679	1	1.51882	0.537564	-1.49844	0.0389764		chr2
Klhl6	kelch-like protein 6		X		0.81872	0.492892	-0.732099	1	10.8294	1.58619	-2.77132	0.00311861	1.46918	1.45998	-0.00906843	0.997258		chr16
Klk1b1	kallikrein 1-related peptidase b1 precursor		X	X	1.28981	1.49362	0.211652	0.997866	496.48	4.34605	-6.83589	0.00311861	2750.83	31.6304	-6.44241	0.00195778		chr7
Klk1b11	kallikrein 1-related peptidase b11 precursor			X	16.4461	13.5823	-0.276013	0.997866	2078.86	44.6069	-5.54239	0.999202	12480.7	711.947	-4.13179	0.00195778		chr7
Klk1b16	kallikrein 1-related peptidase b16 precursor			X	1.98058	1.05157	-0.913377	0.60832	1130.51	3.11649	-8.50283	0.999202	6305.1	57.7878	-6.76961	0.00195778		chr7
Klk1b21	kallikrein 1-related peptidase b21 precursor		X	X	1.55024	2.08851	0.429987	0.997866	1028.16	6.20516	-7.37238	0.00311861	6915.19	130.495	-5.7277	0.00195778		chr7
Klk1b22	kallikrein 1-related peptidase b22		X	X	3.53324	3.78457	0.0991351	0.997866	1902.32	7.81603	-7.92711	0.00311861	10574.8	295.049	-5.16353	0.00195778		chr7
Klk1b24	kallikrein 1-related peptidase b24 precursor		X	X	1.51409	1.0775	-0.490771	0.997866	218.37	3.08429	-6.14569	0.00311861	1494.86	21.668	-6.1083	0.00195778		chr7
Klk1b26	kallikrein 1-related peptidase b26		X		26.4251	15.3737	-0.781443	0.186489	12746.5	62.3667	-7.67511	0.00311861	75480.8	2999.67	-4.65324	0.0693549		chr7
Klk1b27	kallikrein 1-related peptidase b27 precursor		X	X	4.78952	4.98436	0.0575268	0.997866	496.457	6.97215	-6.15392	0.00311861	3363.74	65.2162	-5.68869	0.00195778		chr7
Klk1b3	kallikrein 1-related peptidase b3		X	X	2.30241	2.71817	0.239487	0.997866	1275.52	8.15281	-7.28957	0.00311861	8317.01	109.491	-6.24718	0.00195778		chr7
Klk1b4	kallikrein 1-related peptidase-like b4			X	4.1255	2.99914	-0.460021	0.997866	1836.18	10.0671	-7.51091	0.718186	12330.1	276.41	-5.47923	0.00195778		chr7
Klk1b5	kallikrein 1-related peptidase b5 precursor		X	X	3.36166	2.56806	-0.388494	0.997866	732.652	4.37796	-7.38673	0.00311861	5071.91	385.031	-3.71948	0.00195778		chr7
Klk1b7-ps	SubName: Full=Putative uncharacterized protein;			X	0.095775	0	-	1	15.0757	1.19364	-3.65878	0.0761153	75.1641	2.65469	-4.82343	0.00195778		chr7
Klk1b8	kallikrein 1-related peptidase b8 precursor		X	X	1.50112	1.10714	-0.43921	0.997866	1301.47	5.48013	-7.89171	0.00311861	6715.2	37.7518	-7.47474	0.00195778		chr7
Klk1b9	kallikrein 1-related peptidase b9 precursor			X	7.7954	8.41468	0.110286	0.997866	3504.28	27.0369	-7.01805	0.867286	19231.1	334.827	-5.84388	0.00195778		chr7
Klk8	kallikrein-8 precursor		X		0.331619	0.111032	-1.57855	1	4.22088	0.403178	-3.38805	0.029107	0.30893	0.518063	0.745846	1		chr7
Krt15	keratin, type I cytoskeletal 15			X	0.650167	1.6273	1.3236	0.274684	0.434903	0.323595	-0.426506	1	2.70257	8.01886	1.56906	0.00857642		chr11
Krt17	keratin, type I cytoskeletal 17			X	5.73932	10.9832	0.936344	0.0656903	22.0295	18.1397	-0.28029	0.999202	27.911	11.781	-1.24437	0.0247451		chr11
Krt19	keratin, type I cytoskeletal 19	X	X		4.44539	32.8948	2.88748	0.00639914	20.6475	8.98367	-1.20059	0.0121504	11.5124	26.171	1.18478	0.106537		chr11
Krt36	keratin, type I cuticular Ha6			X	0.234617	0.161422	-0.539464	1	0.293256	0.0236582	-3.63175	1	0.553784	2.27529	2.03865	0.0389764		chr11
Krt7	keratin, type II cytoskeletal 7			X	16.007	22.6458	0.500534	0.661712	108.304	61.216	-0.823111	0.0583667	144.025	65.0354	-1.14702	0.0298234		chr15
Krt80	keratin, type II cytoskeletal 80			X	0.717789	0.508198	-0.498169	1	2.08446	2.06823	-0.0112773	0.999202	4.10837	0.909059	-2.17612	0.00195778		chr15
Lamc2	laminin subunit gamma-2			X	0.669172	0.71386	0.0932651	1	2.8088	1.41091	-0.99333	0.222399	5.89591	2.26335	-1.38126	0.00746513		chr1
Lancl3	lanC-like protein 3			X	0.126641	0.144927	0.194576	1	0.325851	0.0709302	-2.19974	1	1.38821	0.317103	-2.1302	0.0217343		chrX
Laptm5	lysosomal-associated transmembrane protein 5		X		8.49861	6.51196	-0.384135	0.932891	61.8519	16.019	-1.94903	0.00311861	17.315	14.9541	-0.211479	0.886021		chr4
Lat2	linker for activation of T-cells family member 2		X		1.96042	1.37524	-0.511478	0.997866	8.68879	2.9488	-1.55903	0.032542	3.06868	3.64342	0.247676	0.901572		chr5
Lax1	lymphocyte transmembrane adapter 1		X		0.0409912	0.0275189	-0.574895	1	3.97379	0.215407	-4.20537	0.00311861	0.1932	0.25812	0.417949	1		chr1
Lck	proto-oncogene tyrosine-protein kinase LCK		X		0.331684	0.196077	-0.758391	1	31.7896	0.835989	-5.24893	0.00311861	0.881025	0.977969	0.150606	1		chr4
Lcn2	neutrophil gelatinase-associated lipocalin		X	X	5.24647	10.9088	1.05607	0.0760553	19.9944	6.90545	-1.53379	0.00311861	97.877	7.15289	-3.77437	0.00195778		chr2
Lcp2	lymphocyte cytosolic protein 2		X		0.800242	0.478663	-0.741425	1	4.6005	1.15145	-1.99834	0.00311861	1.21027	0.918396	-0.398146	0.819102		chr11
Lef1	lymphoid enhancer-binding factor 1		X		0.0104536	0	-	1	4.04125	0	-	0.00311861	0.0551968	0.138578	1.32804	1	X	chr3
Lgals3	galectin-3		X		4.2098	2.92137	-0.527107	0.952179	24.2732	9.60295	-1.33781	0.00801929	34.7847	14.2764	-1.28482	0.0927754		chr14
Lgals4	galectin-4			X	1.12289	1.66457	0.567935	0.997866	2.74963	3.64442	0.406448	0.999202	4.72198	28.3854	2.58769	0.00195778		chr7
Lhfpl1	lipoma HMGIC fusion partner-like 1 protein			X	0.488167	0.51103	0.0660353	1	2.24249	0.763635	-1.55415	0.145633	10.8694	3.8925	-1.4815	0.0164582		chrX
Limd2	LIM domain-containing protein 2		X		1.4355	1.20716	-0.249931	0.997866	15.2408	6.07348	-1.32735	0.00311861	2.80763	3.16695	0.173739	0.935457		chr11
Lman1l	protein ERGIC-53-like			X	0.0529538	0.185751	1.81057	1	909.436	960.637	0.0790183	0.999202	1.86876	6.76871	1.8568	0.00498168		chr9
Lmna	prelamin-A/C isoform A			X	5.95964	4.81819	-0.306732	0.997866	15.4829	15.7569	0.0253065	0.999202	7.02632	18.3719	1.38666	0.049674		chr3
Lmo2	rhombotin-2 isoform 2			X	7.0908	8.06105	0.185019	0.997866	11.5352	9.87964	-0.223514	0.999202	7.28001	16.9675	1.22076	0.0319759	X	chr2
Lmod1	leiomodin-1			X	0.405769	0.611662	0.592076	1	2.28558	3.20898	0.489552	0.999202	2.85345	1.15856	-1.30037	0.0291963		chr1
Lpxn	leupaxin		X		0.976366	0.817139	-0.25684	1	8.31173	2.70394	-1.62008	0.00801929	1.48802	1.93796	0.381146	0.831473		chr19
Lrg1	leucine-rich alpha-2-glycoprotein			X	3.53905	2.11879	-0.74012	0.631034	4.21383	3.62865	-0.2157	0.999202	2.33165	10.3493	2.15011	0.00351853		chr17
Lrmp	lymphoid-restricted membrane protein		X		0.39286	0.222916	-0.817514	1	5.38267	1.17986	-2.18971	0.00311861	0.763884	0.621858	-0.296768	1		chr6
Lrp3	low density lipoprotein receptor-related protein			X	0.167639	0.131867	-0.346274	1	1.11404	0.674311	-0.724314	0.999202	2.36406	0.385053	-2.61814	0.00351853		chr7
Lrrc17	leucine-rich repeat-containing protein 17			X	0.975763	0.856194	-0.188593	1	1.90542	1.42603	-0.4181	0.999202	0.536473	1.94927	1.86135	0.0433457		chr5
Lrrn4cl	LRRN4 C-terminal-like protein precursor			X	1.62237	0.806954	-1.00755	0.384597	2.89212	1.95822	-0.56258	0.999202	0.827271	2.60517	1.65495	0.0247451		chr19
Lsp1	lymphocyte-specific protein 1 isoform 1		X		5.95432	4.77596	-0.318145	0.997866	44.7737	11.9503	-1.9056	0.00311861	6.09534	11.6137	0.930043	0.156497		chr7
Ly6c1	lymphocyte antigen 6C2 precursor			X	14.4731	10.0568	-0.525209	0.81126	22.7	15.807	-0.522133	0.999202	16.1515	37.67	1.22175	0.0233038		chr15
Ly6c2	lymphocyte antigen 6 complex, locus C2		X		0.134656	0.146641	0.123005	1	27.5556	0.659932	-5.38388	0.0142716	0.455847	0.399093	-0.191825	1		chr15
Ly6d	lymphocyte antigen 6D precursor	X	X	X	5.7397	16.2223	1.49894	0.00639914	104.552	27.7179	-1.91533	0.00311861	132.667	49.4935	-1.42249	0.00195778		chr15
Ly6e	lymphocyte antigen 6E			X	385.03	485.893	0.335666	0.997866	1244.71	1222.22	-0.0263081	0.999202	683.088	271.321	-1.33207	0.0426398		chr15
Ly9	T-lymphocyte surface antigen Ly-9 precursor		X		0.230864	0.185619	-0.3147	1	3.89604	0.417558	-3.22196	0.00311861	0.397096	0.406725	0.0345693	1		chr1
Lypd6	ly6/PLAUR domain-containing protein 6 precursor			X	0.12497	0.107767	-0.21366	1	1.58572	1.15307	-0.459657	0.999202	4.29975	1.29109	-1.73566	0.00195778		chr2
Lypla2	acyl-protein thioesterase 2			X	1.93732	1.73893	-0.155859	0.997866	12.8072	12.819	0.00133089	0.999202	3.55552	13.035	1.87425	0.00195778		chr4
Lyz1	lysozyme C-1 precursor			X	6.92155	4.77262	-0.536315	0.912214	27.7899	29.8748	0.104369	0.999202	4.10244	76.0843	4.21305	0.00195778		chr10
Lyz2	lysozyme C-2 precursor	X		X	108.552	49.4949	-1.13304	0.0250777	323.083	230.492	-0.48719	0.999202	86.9789	216.153	1.31331	0.0200814		chr10
Lzts2	leucine zipper putative tumor suppressor 2			X	1.35957	1.72358	0.342255	0.997866	2.13846	2.50191	0.226459	0.999202	1.89896	5.11977	1.43087	0.0276782		chr19
Macrod1	MACRO domain-containing protein 1			X	2.58748	2.38913	-0.115064	0.997866	4.2477	3.92624	-0.113533	0.999202	2.43506	7.28318	1.58061	0.0457409		chr19
Maf	transcription factor Maf			X	1.71551	0.917191	-0.903343	0.264866	9.04485	6.45361	-0.486992	0.999202	10.5537	4.61546	-1.1932	0.0426398	X	chr8
Maf1	repressor of RNA polymerase III transcription	X			8.51871	3.95823	-1.10578	0.00639914	25.2665	23.9528	-0.0770346	0.999202	10.7475	17.3726	0.692815	0.383447		chr15
Mafb	transcription factor MafB			X	0.890084	0.699815	-0.346968	1	4.04933	2.36778	-0.774145	0.637898	7.08873	2.87365	-1.30264	0.01739	X	chr2
Man1a	mannosyl-oligosaccharide 1,2-alpha-mannosidase		X	X	15.9451	19.3358	0.27816	0.997866	2.75876	0.6904	-1.99852	0.00311861	6.06669	1.52391	-1.99313	0.00195778		chr10
Man2b1	lysosomal alpha-mannosidase precursor			X	9.51736	9.14221	-0.058018	0.997866	43.4101	24.758	-0.810135	0.0545513	96.0235	17.8754	-2.42541	0.00195778		chr8
Manf	mesencephalic astrocyte-derived neurotrophic			X	9.89531	9.2794	-0.0927133	0.997866	50.3794	38.2762	-0.396386	0.999202	66.7766	33.1416	-1.0107	0.045144		chr9
Map4k1	mitogen-activated protein kinase kinase kinase		X		0.221273	0.154754	-0.515852	1	2.82761	0.527201	-2.42316	0.00311861	0.256602	0.255534	-0.0060177	1		chr7
Mapk13	mitogen-activated protein kinase 13			X	5.76107	5.24503	-0.135386	0.997866	23.2791	12.9583	-0.845153	0.253292	46.9687	20.3866	-1.20408	0.0247451		chr17
Mapt	microtubule-associated protein tau isoform a			X	1.03932	0.650049	-0.677023	1	5.68447	3.82333	-0.572195	0.841664	12.7223	2.47454	-2.36213	0.00195778		chr11
2017-03-01	E3 ubiquitin-protein ligase MARCH1 isoform 1		X		#N/A	0.176636	-0.780607	#N/A	1.78579	0.500786	-1.8343	#N/A	0.428429	0.400931	-0.0957018	#N/A		chr8
Marveld3	MARVEL domain-containing protein 3 isoform b			X	4.30473	4.98062	0.210403	0.997866	14.2896	16.098	0.171917	0.999202	5.56405	14.9235	1.42338	0.0117926		chr8
Mcam	cell surface glycoprotein MUC18 precursor			X	0.153845	0.348465	1.17954	1	1.05817	0.540976	-0.96794	0.999202	2.17362	0.549871	-1.98293	0.0208276		chr9
Mcpt1	mast cell protease 1 precursor			X	0.0692675	0.0354332	-0.967077	1	0.0687892	0	-	1	0	1.13687	inf	0.00195778		chr14
Mcpt2	mast cell protease 2 precursor			X	0	0	0	1	0	0.0526559	inf	1	0	1.34012	inf	0.00195778		chr14
Mctp2	multiple C2 and transmembrane domain-containing			X	0.232743	0.270663	0.217762	1	2.6348	1.62538	-0.696918	0.737296	3.34169	1.26457	-1.40193	0.0233038		chr7
Me3	NADP-dependent malic enzyme, mitochondrial			X	0.243073	0.22613	-0.10424	1	2.26647	1.46221	-0.632296	0.999202	7.10184	1.91707	-1.88929	0.00195778		chr7
Med25	mediator of RNA polymerase II transcription			X	0.355719	0.243761	-0.54527	1	2.05515	2.16324	0.0739503	0.999202	0.411694	1.95816	2.24986	0.0137336		chr7
Mef2c	myocyte-specific enhancer factor 2C isoform 2		X		0.958167	0.618141	-0.63234	1	5.77651	1.96864	-1.55299	0.00311861	1.82293	1.83313	0.00804783	0.996663	X	chr13
Mertk	tyrosine-protein kinase Mer precursor			X	0.905847	0.81994	-0.143749	1	4.66831	3.95198	-0.240326	0.999202	2.85151	1.12862	-1.33717	0.0335433		chr2
Metrn	meteorin precursor			X	2.32277	2.46722	0.0870392	0.997866	2.31056	3.72396	0.688593	0.999202	1.6807	5.03546	1.58306	0.0335433		chr17
Mfap4	microfibril-associated glycoprotein 4 precursor			X	0.187595	0.113224	-0.728433	1	2.35299	4.10667	0.803477	0.999202	6.75057	1.49776	-2.1722	0.0164582		chr11
Mfge8	lactadherin isoform 1			X	11.4457	19.094	0.738307	0.177266	112.32	90.5748	-0.310437	0.999202	69.6773	19.4316	-1.84228	0.00195778		chr7
Mfng	beta-1,3-N-acetylglucosaminyltransferase manic		X		0.375711	0.503547	0.422503	1	2.81759	0.58779	-2.26109	0.0384486	0.676925	0.74889	0.145758	1		chr15
Mfsd4	major facilitator superfamily domain-containing			X	5.8242	5.95617	0.0323255	0.997866	487.788	458.752	-0.0885395	0.999202	30.7063	6.7228	-2.1914	0.00195778		chr1
Mfsd7c	feline leukemia virus subgroup C			X	0.962179	1.31928	0.455379	0.997866	7.05442	7.16418	0.0222746	0.999202	0.360993	2.28284	2.66079	0.00351853		chr12
Mgll	monoglyceride lipase isoform c		X	X	12.6989	11.1813	-0.183624	0.997866	23.6561	10.343	-1.19356	0.0142716	92.1999	24.9659	-1.88481	0.00195778		chr6
Mical1	NEDD9-interacting protein with calponin homology		X		0.348351	0.222229	-0.648492	1	2.49255	0.831843	-1.58324	0.0428939	0.510615	0.670992	0.394059	1		chr10
Mif	macrophage migration inhibitory factor			X	51.206	61.2585	0.258597	0.997866	251.712	227.755	-0.144291	0.999202	407.032	179.58	-1.18052	0.0164582		chr10
Mitd1	MIT domain-containing protein 1	X			3.28973	7.99604	1.28131	0.0115984	12.0351	10.6984	-0.169846	0.999202	5.79435	9.44304	0.704605	0.358681		chr1
Mkx	homeobox protein Mohawk			X	1.42124	0.956551	-0.571236	0.840051	7.79376	7.51393	-0.0527531	0.999202	2.73734	0.942241	-1.53861	0.0247451		chr18
Mmp14	matrix metalloproteinase-14			X	1.63898	1.54635	-0.0839325	0.997866	5.21359	5.38823	0.0475342	0.999202	1.36866	3.73064	1.44666	0.0262162		chr14
Mmp2	72 kDa type IV collagenase precursor			X	3.57177	2.12418	-0.749733	0.326433	9.31669	7.29226	-0.353452	0.999202	2.67575	7.49892	1.48674	0.00630909		chr8
Mndal	myeloid cell nuclear differentiation		X		1.38426	1.4214	0.0381995	0.997866	12.3412	4.08225	-1.59604	0.00311861	1.66326	3.59267	1.11104	0.123693		chr1
Mob3a	-			X	1.71164	1.59968	-0.0975957	0.997866	24.232	18.256	-0.408539	0.999202	9.74157	4.29	-1.18318	0.0276782		chr10
Mob3b	-			X	0.932555	1.07582	0.206175	1	3.24107	3.69065	0.187407	0.999202	2.29132	10.3869	2.18051	0.00195778		chr4
Mrps24	28S ribosomal protein S24, mitochondrial			X	6.50003	4.97367	-0.386136	0.997866	15.5212	27.8647	0.844197	0.261512	7.58693	18.5038	1.28623	0.0306682		chr11
Mrps34	28S ribosomal protein S34, mitochondrial	X			15.3128	3.0863	-2.31079	0.00639914	50.9896	64.0346	0.328647	0.999202	18.9184	10.0639	-0.910599	0.172711		chr17
Ms4a4b	membrane-spanning 4-domains, subfamily A, member		X		0.737321	0.529323	-0.478145	1	46.2088	0.713995	-6.01611	0.00311861	1.21482	3.14402	1.37186	0.11576		chr19
Ms4a4c	membrane-spanning 4-domains, subfamily A, member		X		0.440393	0.682066	0.631118	1	6.79601	0.605831	-3.4877	0.00311861	0.636916	0.984345	0.62806	1		chr19
Ms4a6b	membrane-spanning 4-domains subfamily A member		X		2.13827	1.67889	-0.348939	0.997866	21.1175	5.57159	-1.92228	0.00311861	2.87526	4.92473	0.776351	0.357772		chr19
Msn	moesin		X		3.15148	2.39453	-0.396283	0.975554	26.1646	7.46951	-1.80853	0.00311861	5.33532	6.93985	0.37933	0.734249		chrX
Mthfd2	bifunctional methylenetetrahydrofolate			X	44.906	36.2683	-0.308198	0.997866	38.5246	40.1244	0.0586994	0.999202	43.5256	14.799	-1.55637	0.00195778		chr6
Mtss1	metastasis suppressor protein 1 isoform 1			X	0.404778	0.427088	0.0774016	1	1.60971	0.884283	-0.864221	0.62411	2.72644	1.02333	-1.41375	0.0164582		chr15
Muc1	mucin-1	X	X	X	0.427859	1.82457	2.09235	0.0379585	3.57048	0.832355	-2.10085	0.029107	0.71509	2.82634	1.98274	0.0241596		chr3
Muc13	mucin-13 precursor		X	X	0.213941	0.171834	-0.316199	1	7.49037	0.359631	-4.38045	0.00311861	47.6595	10.8088	-2.14056	0.00195778		chr16
Mup5	major urinary protein 5 precursor	X		X	257.492	513.895	0.996947	0.00639914	39.3037	22.9194	-0.778093	0.718186	517.625	1342.59	1.37504	0.0137336		chr4
Musk	muscle, skeletal receptor tyrosine-protein		X	X	0.139173	0.0865299	-0.685613	1	1.71663	0.364875	-2.23411	0.0337207	8.10904	1.05373	-2.94403	0.00195778	X	chr4
Mx1	interferon-induced GTP-binding protein Mx1			X	0.0834641	0.118025	0.499868	1	2.41163	3.03659	0.332442	0.999202	0.226407	1.03994	2.19951	0.043899		chr16
Mybpc2	myosin-binding protein C, fast-type isoform 2	X			2.10808	0.409325	-2.36461	0.00639914	0.0572656	0.0437465	-0.388499	1	0.0443103	0.0132543	-1.74119	1		chr7
Myh11	myosin-11 isoform 1			X	2.12168	1.95031	-0.121503	0.997866	22.1885	21.0879	-0.0733977	0.999202	18.9164	5.22806	-1.85529	0.00195778		chr16
Myh4	myosin-4	X			9.41939	1.83527	-2.35964	0.00639914	0.0144482	0.0265186	0.876119	1	0.00469541	0	-	1		chr11
Myl7	myosin regulatory light chain 2, atrial isoform			X	0	0	0	1	0	0	0	1	0	1.3721	inf	0.00746513		chr11
Myl9	myosin regulatory light polypeptide 9			X	11.9125	13.6931	0.20097	0.997866	88.3309	94.1431	0.0919371	0.999202	102.28	37.0808	-1.46378	0.00498168		chr2
Mylk	myosin light chain kinase, smooth muscle			X	0.722046	0.765005	0.0833796	1	7.96606	8.15674	0.0341255	0.999202	9.14957	3.2803	-1.47987	0.00195778		chr16
Mylpf	myosin regulatory light chain 2, skeletal muscle	X			13.1412	4.5466	-1.53123	0.0487369	2.53818	1.84552	-0.459773	0.999202	0.90632	0.71339	-0.345329	1		chr7
Myo18a	myosin-XVIIIa		X	X	1.48115	1.32356	-0.162301	0.997866	5.41286	2.59518	-1.06056	0.0237494	18.3347	3.56243	-2.36364	0.00195778		chr11
Myo1g	myosin-Ig		X		0.573582	0.470715	-0.285144	1	5.93569	0.868815	-2.77229	0.00311861	0.785831	1.07934	0.457856	0.777461		chr11
N4bp2l1	NEDD4-binding protein 2-like 1			X	2.15667	2.18961	0.0218679	0.997866	2.54158	2.24378	-0.179794	0.999202	2.56258	7.57758	1.56414	0.00630909		chr5
Nacc2	nucleus accumbens-associated protein 2 isoform			X	0.698582	0.556679	-0.327583	1	3.57497	2.90708	-0.298361	0.999202	5.47769	1.98441	-1.46486	0.00498168		chr2
Napsa	napsin-A precursor		X		0.323575	0.536018	0.728181	1	11.3414	1.52826	-2.89164	0.00311861	1.00104	1.06852	0.0941119	0.981236		chr7
Nbeal2	neurobeachin-like protein 2			X	0.191069	0.175379	-0.123621	1	0.88983	0.415097	-1.10008	1	1.82217	0.652256	-1.48214	0.0156482		chr9
Nbl1	neuroblastoma suppressor of tumorigenicity 1			X	0.945105	0.521111	-0.858885	1	3.5382	5.45169	0.623689	0.999202	1.00832	3.30278	1.71173	0.0409136		chr4
Ncf4	neutrophil cytosol factor 4		X		1.28481	1.24247	-0.0483456	0.997866	8.8262	1.62214	-2.44389	0.00311861	2.40094	2.26705	-0.0827867	0.980961		chr15
Nckap1l	nck-associated protein 1-like		X		0.648388	0.379202	-0.77389	1	3.51469	1.3733	-1.35575	0.0163727	0.953132	0.933563	-0.0299287	1		chr15
Ndn	necdin			X	1.77617	0.89613	-0.986991	0.575148	6.62705	8.3993	0.341903	0.999202	1.56534	6.55665	2.06648	0.00195778	X	chr7
Ndrg2	protein NDRG2 isoform 1			X	4.96314	5.26004	0.0838212	0.997866	13.8489	10.2474	-0.434515	0.999202	46.8135	21.7378	-1.10672	0.040252		chr14
Neurl3	E3 ubiquitin-protein ligase NEURL3		X		0.581831	0.246745	-1.23758	1	2.86083	0.858359	-1.73678	0.0201281	0.642573	1.97872	1.62264	0.0606289		chr1
Nfe2l3	nuclear factor erythroid 2-related factor 3			X	0.166789	0.230407	0.466156	1	1.43816	0.81605	-0.817496	0.999202	4.75231	1.19829	-1.98765	0.00195778	X	chr6
Nfil3	nuclear factor interleukin-3-regulated protein			X	3.1408	4.3596	0.473064	0.884873	7.77957	10.6015	0.446504	0.999202	7.06526	19.5336	1.46714	0.00195778	X	chr13
Nfkbie	NF-kappa-B inhibitor epsilon		X		0.178171	0.122737	-0.537686	1	2.33259	0.595065	-1.97082	0.0237494	0.516689	0.551025	0.0928209	1	X	chr17
Ngf	beta-nerve growth factor isoform A		X	X	0.809602	0.610038	-0.408314	1	296.461	1.24961	-7.89023	0.00311861	2003.78	31.7065	-5.9818	0.00195778		chr3
Ngfr	tumor necrosis factor receptor superfamily		X	X	0.16538	0.11077	-0.578208	1	10.1613	0.125166	-6.34309	0.00558557	43.4298	2.24571	-4.27344	0.00195778		chr11
Ngp	neutrophilic granule protein		X		0.0597118	0	-	1	3.11075	0	-	0.00311861	0	0.379634	inf	1		chr9
Ninj1	ninjurin-1	X			24.4928	13.8821	-0.819133	0.0281886	42.7841	47.4679	0.149876	0.999202	33.3437	34.168	0.0352325	0.987472		chr13
Nkg7	protein NKG7		X		2.70847	1.97386	-0.456459	0.997866	39.4333	4.62314	-3.09247	0.00311861	7.31434	12.9053	0.819165	0.325534		chr7
Nos1	nitric oxide synthase, brain			X	0.0457314	0.0296085	-0.62717	1	0.495375	0.0715117	-2.79227	1	1.81763	0.145102	-3.64692	0.00195778		chr5
Npdc1	neural proliferation differentiation and control	X			60.42	25.2083	-1.26113	0.00639914	339.211	357.001	0.0737437	0.999202	75.2669	71.1629	-0.0808904	0.969786		chr2
Npm3	nucleoplasmin-3			X	10.5802	8.46387	-0.321984	0.997866	18.3288	18.583	0.0198778	0.999202	10.5124	25.2415	1.26371	0.0241596		chr19
Ntn1	netrin-1 precursor			X	0.569407	0.52622	-0.113793	1	1.17209	0.747933	-0.648103	0.999202	1.61301	0.589108	-1.45316	0.0200814		chr11
Nudt4	diphosphoinositol polyphosphate phosphohydrolase		X	X	7.37453	7.6134	0.045989	0.997866	24.5963	11.4132	-1.10774	0.0201281	88.246	25.6409	-1.78308	0.00195778		chr10
Oaf	out at first protein homolog precursor			X	0.750769	0.569422	-0.39887	1	1.92542	2.29109	0.250867	0.999202	0.617908	2.5883	2.06654	0.00972942		chr9
Oas1b	2'-5'-oligoadenylate synthase 1B			X	0.559345	1.38737	1.31054	0.31287	1.69653	0.998818	-0.764294	0.999202	0.621913	2.34092	1.91229	0.0426398		chr5
Oasl2	54 kDa 2'-5'-oligoadenylate synthase-like	X		X	2.56353	5.65404	1.14115	0.0250777	9.64278	9.87446	0.0342526	0.999202	5.98136	13.523	1.17687	0.0164582		chr5
Ocln	occludin			X	3.2185	2.96969	-0.116075	0.997866	13.4824	11.375	-0.245212	0.999202	20.0145	8.90938	-1.16765	0.0268479		chr13
Odam	odontogenic ameloblast-associated protein			X	49.5969	38.1884	-0.377115	0.929496	0.900452	0.442462	-1.0251	1	4.02779	0	-	0.00195778		chr5
Odf3l2	outer dense fiber protein 3-like protein 2		X	X	0.0599784	0.0559493	-0.100323	1	1.71244	0	-	0.00311861	10.0332	0.726382	-3.78791	0.00195778		chr10
Ogfr	opioid growth factor receptor			X	1.63227	2.01355	0.302863	0.997866	4.1246	4.23053	0.0365825	0.999202	1.32902	6.62171	2.31684	0.00195778		chr2
Olfml2b	olfactomedin-like protein 2B precursor			X	0.547724	0.391243	-0.485384	1	6.1155	6.74186	0.140676	0.999202	0.319815	1.57833	2.30309	0.00746513		chr1
Oplah	5-oxoprolinase			X	0.939235	0.543693	-0.788695	1	3.90716	3.56745	-0.131224	0.999202	5.86841	2.62547	-1.16039	0.0442238		chr15
Osbpl5	oxysterol-binding protein-related protein 5			X	1.39561	1.0636	-0.391941	0.997866	3.47628	2.21191	-0.652255	0.919876	4.16355	1.64189	-1.34246	0.00972942		chr7
Osgin1	oxidative stress-induced growth inhibitor 1			X	3.70413	4.13504	0.158767	0.997866	13.4026	11.2015	-0.258818	0.999202	46.5638	13.2768	-1.8103	0.00195778		chr8
P2ry10	putative P2Y purinoceptor 10		X		0.0528678	0.0656976	0.313452	1	1.96037	0.227848	-3.10498	0.0121504	0.0774536	0.201111	1.37659	1		chrX
P2ry14	P2Y purinoceptor 14			X	0.676821	0.577433	-0.229121	1	6.44746	3.0368	-1.08618	0.999202	30.1654	4.22233	-2.83678	0.00195778		chr3
Pak1	serine/threonine-protein kinase PAK 1			X	0.490914	0.719897	0.55232	1	2.41646	1.63411	-0.564394	0.999202	4.12608	1.59982	-1.36686	0.0156482		chr7
Parp12	poly [ADP-ribose] polymerase 12			X	1.4605	2.17414	0.573984	0.749613	3.31858	3.45519	0.0582002	0.999202	1.63215	4.35787	1.41685	0.0181725		chr6
Parvg	gamma-parvin isoform 2		X		0.319209	0.310602	-0.0394338	1	4.27674	0.488521	-3.13002	0.00311861	0.818955	0.749075	-0.128673	1		chr15
Pax9	paired box protein Pax-9			X	48.7138	40.841	-0.254313	0.997866	9.47898	11.1229	0.230734	0.999202	10.7041	4.66404	-1.19851	0.0106769	X	chr12
Pcbp4	poly(rC)-binding protein 4			X	0.369869	0.0469822	-2.97683	1	1.23838	1.26914	0.0354015	0.999202	0.140515	2.21707	3.97986	0.040252		chr9
Pck1	phosphoenolpyruvate carboxykinase, cytosolic	X			2.08817	5.70143	1.44909	0.00639914	30.7513	52.5073	0.771873	0.11427	1.08699	2.55476	1.23285	0.233681		chr2
Pcolce2	procollagen C-endopeptidase enhancer 2			X	2.32946	0.834878	-1.48036	0.0805597	3.26338	2.39759	-0.444786	0.999202	0.673343	4.01332	2.57538	0.00351853		chr9
Pcp4	Purkinje cell protein 4			X	3.5906	3.068	-0.226926	0.997866	36.1016	38.1467	0.0794921	0.999202	30.1746	11.9293	-1.33882	0.0217343		chr16
Pcp4l1	Purkinje cell protein 4-like protein 1			X	1.21621	0.731193	-0.734072	0.931308	16.5068	12.0233	-0.457223	0.999202	48.6918	23.507	-1.05059	0.0363285		chr1
Pcsk6	paired basic amino acid cleaving system 4			X	1.24457	0.837368	-0.571708	0.86936	2.49644	1.54832	-0.68917	0.9152	0.942754	2.5449	1.43266	0.0247451		chr7
Pde2a	cGMP-dependent 3',5'-cyclic phosphodiesterase			X	0.445648	0.396228	-0.169573	1	41.9349	37.6826	-0.154251	0.999202	0.499973	1.95521	1.9674	0.00630909		chr7
Pde4b	phosphodiesterase 4B isoform 1		X		3.0929	2.73602	-0.176884	0.997866	5.89532	2.67412	-1.14051	0.0237494	11.6685	16.8606	0.531043	0.507698		chr4
Pdia4	protein disulfide-isomerase A4			X	13.8613	14.0267	0.0171164	0.997866	161.445	122.809	-0.394627	0.999202	92.1285	35.4433	-1.37813	0.00746513		chr6
Pdia5	protein disulfide-isomerase A5 precursor			X	1.43757	1.21119	-0.247207	0.997866	54.8359	48.9866	-0.162735	0.999202	7.31636	2.35665	-1.63439	0.0106769		chr16
Pdlim3	PDZ and LIM domain protein 3			X	9.17769	11.6437	0.343341	0.997866	7.96309	6.97219	-0.191717	0.999202	14.8748	5.84795	-1.34687	0.0208276		chr8
Pdlim4	PDZ and LIM domain protein 4			X	2.61141	1.53865	-0.763161	0.799706	12.008	6.23999	-0.944387	0.335119	19.0106	7.16481	-1.40781	0.0128355	X	chr11
Perp	p53 apoptosis effector related to PMP-22			X	44.07	29.0285	-0.602327	0.326612	106.107	113.353	0.0952988	0.999202	126.402	53.6787	-1.23559	0.0106769		chr10
Pfkfb1	6-phosphofructo-2-kinase/fructose-2,			X	0.193106	0.331574	0.779939	1	1.90085	2.53373	0.414621	0.999202	2.67061	0.772034	-1.79043	0.045144		chrX
Pfkl	6-phosphofructokinase, liver type			X	1.97744	1.62121	-0.286561	0.997866	23.8483	22.1116	-0.10908	0.999202	9.2402	3.78515	-1.28757	0.0181725		chr10
Pfkm	6-phosphofructokinase, muscle type			X	7.83066	5.14022	-0.607303	0.598156	15.5379	10.4972	-0.565792	0.999202	47.6184	13.8588	-1.78072	0.00195778		chr15
Pfn1	profilin-1	X			80.2299	35.6889	-1.16866	0.00639914	441.579	333.167	-0.406425	0.999202	152.503	158.794	0.0583139	0.983184		chr11
Pgam2	phosphoglycerate mutase 2	X			14.5333	3.1562	-2.2031	0.00639914	0.399454	0.111881	-1.83606	1	0.358193	0.0400922	-3.15934	1		chr11
Pgap1	GPI inositol-deacylase			X	0.140168	0.194321	0.47128	1	1.27271	0.578262	-1.1381	0.0861249	2.44519	0.844734	-1.53338	0.00630909		chr1
Pgcp	plasma glutamate carboxypeptidase precursor			X	6.71692	6.64763	-0.0149604	0.997866	58.1051	55.4806	-0.066679	0.999202	44.9724	19.3973	-1.21318	0.0224812		chr15
Pgd	6-phosphogluconate dehydrogenase,			X	8.78532	9.49946	0.112751	0.997866	58.8317	49.0801	-0.261457	0.999202	49.7702	23.297	-1.09514	0.0262162		chr4
Pgls	6-phosphogluconolactonase		X		4.58979	3.88001	-0.24237	0.997866	9.06033	31.8146	1.81205	0.00311861	4.48628	9.3941	1.06623	0.207578		chr8
Phb2	prohibitin-2	X			12.4152	6.72595	-0.884303	0.0499625	34.4073	29.0982	-0.241786	0.999202	20.2703	32.3518	0.674478	0.421237		chr6
Phgr1	proline, histidine and glycine-rich protein 1			X	0	0	0	1	0.18138	0.481107	1.40734	1	0	3.10419	inf	0.00195778		chr2
Pi16	peptidase inhibitor 16			X	5.28747	2.3095	-1.19499	0.0760553	17.5547	9.89345	-0.827313	0.2379	4.43666	22.4486	2.33908	0.00195778		chr17
Pi4k2a	phosphatidylinositol 4-kinase type 2-alpha			X	1.45284	1.69403	0.22158	0.997866	5.57454	5.49253	-0.021381	0.999202	10.1845	4.94306	-1.04289	0.045144		chr19
Pigt	GPI transamidase component PIG-T precursor	X			5.41065	2.56346	-1.07771	0.0115984	12.3998	12.7643	0.041797	0.999202	6.10419	4.92987	-0.308251	0.835169		chr2
Pik3cd	phosphatidylinositol-4,5-bisphosphate 3-kinase		X		0.246592	0.131744	-0.904388	1	3.48838	0.623971	-2.48301	0.00311861	0.390784	0.620222	0.666412	1		chr4
Pik3r2	phosphatidylinositol 3-kinase regulatory subunit			X	0.613569	0.265149	-1.21042	1	2.29051	2.4216	0.080289	0.999202	0.889287	2.71508	1.61027	0.043899		chr8
Pim3	serine/threonine-protein kinase pim-3			X	15.0471	20.2403	0.427745	0.816197	38.7899	48.8461	0.332563	0.999202	20.8161	72.0961	1.79222	0.00195778		chr15
Pitx1	pituitary homeobox 1			X	1.96316	1.40052	-0.487217	0.971454	4.94011	6.34115	0.360201	0.999202	2.54844	10.3361	2.02001	0.00195778	X	chr13
Pkp1	plakophilin-1		X	X	0.519117	0.669985	0.368071	1	2.7552	0.754106	-1.86931	0.00801929	10.1771	3.39741	-1.58283	0.00195778		chr1
Pla1a	phospholipase A1 member A precursor	X		X	3.2803	0.906002	-1.85624	0.00639914	6.40739	3.29679	-0.958674	0.332336	2.77148	7.23959	1.38525	0.040252		chr16
Plac8	placenta-specific gene 8 protein			X	14.2964	15.4088	0.108104	0.997866	36.6683	24.3723	-0.589291	0.999202	9.22231	38.8274	2.07387	0.00195778		chr5
Plcg2	1-phosphatidylinositol-4,5-bisphosphate		X		0.55291	0.487277	-0.182302	1	2.44536	0.670785	-1.86613	0.0121504	2.54333	1.71889	-0.565239	0.52637		chr8
Pld1	phospholipase D1			X	0.503086	0.521332	0.0513965	1	3.57001	2.71433	-0.395335	0.999202	8.12651	2.56466	-1.66387	0.00195778		chr3
Plec	plectin isoform 1c2alpha3alpha			X	1.84029	1.88623	0.035571	0.997866	5.79016	4.41542	-0.391055	0.999202	9.15311	3.98448	-1.19987	0.0208276		chr15
Plk2	serine/threonine-protein kinase PLK2	X			0.426498	1.97803	2.21345	0.00639914	5.44602	5.39845	-0.0126568	0.999202	1.62981	2.09145	0.359798	0.817682		chr13
Plp2	proteolipid protein 2			X	12.5492	9.78518	-0.358927	0.997866	34.2392	23.8963	-0.51886	0.999202	64.6685	18.5651	-1.80047	0.00351853		chrX
Plxdc2	plexin domain-containing protein 2 precursor			X	0.85837	0.822785	-0.0610849	1	3.50076	3.53825	0.0153673	0.999202	1.57456	3.66405	1.21849	0.049674		chr2
Pnck	calcium/calmodulin-dependent protein kinase type			X	1.38153	1.48893	0.108011	0.997866	5.55815	5.30472	-0.06733	0.999202	4.04022	1.06879	-1.91846	0.0117926		chrX
Pop5	ribonuclease P/MRP protein subunit POP5	X			14.8936	6.74917	-1.14191	0.0499625	41.042	65.7709	0.680347	0.261435	12.4894	19.4113	0.636194	0.422291		chr5
Por	NADPH--cytochrome P450 reductase			X	5.2003	3.87219	-0.425446	0.918554	20.8349	17.1017	-0.28486	0.999202	27.4852	11.1599	-1.30032	0.0137336		chr5
Postn	periostin isoform 1			X	0.999868	1.297	0.375364	0.997866	8.89744	8.97629	0.0127291	0.999202	17.4358	4.27882	-2.02676	0.00195778		chr3
Ppbp	platelet basic protein		X		0.378242	0.337568	-0.164131	1	0.908534	6.38755	2.81365	0.0337207	0.381045	0.660588	0.793788	1		chr5
Ppm1k	protein phosphatase 1K, mitochondrial precursor			X	3.45759	3.65329	0.0794322	0.997866	6.86116	6.08477	-0.173251	0.999202	1.95019	4.5757	1.23038	0.0137336		chr6
Ppp1r14b	protein phosphatase 1 regulatory subunit 14B			X	2.12598	2.14776	0.0147037	0.997866	6.13746	6.84973	0.158406	0.999202	3.95755	11.1295	1.49172	0.0247451		chr19
Ppp1r14d	protein phosphatase 1 regulatory subunit 14D			X	0.256779	0.160201	-0.680645	1	3.99867	1.17552	-1.76622	0.287844	16.9839	3.17869	-2.41766	0.00195778		chr2
Ppp1r1b	protein phosphatase 1 regulatory subunit 1B			X	22.9787	15.4343	-0.574156	0.397287	70.7165	71.5654	0.0172149	0.999202	19.3759	88.1624	2.1859	0.00195778	X	chr11
Prh1	proline-rich protein HaeIII subfamily 1	X			0.948956	47.769	5.65359	0.00639914	0.0382482	0.458169	3.58242	1	0.0362633	0.0682655	0.912646	1		chr6
Prkcb	protein kinase C beta type		X		0.336891	0.215113	-0.647192	1	2.45736	0.62874	-1.96657	0.00311861	0.666514	0.553164	-0.268928	1		chr7
Prkcq	protein kinase C theta type		X		0.0920726	0.0387297	-1.24933	1	1.66707	0.14804	-3.49326	0.0237494	0.0497591	0.102907	1.04831	1		chr2
Prmt2	protein arginine N-methyltransferase 2			X	1.99634	1.85799	-0.103615	0.997866	15.7552	16.4004	0.0578996	0.999202	16.5893	6.0734	-1.44968	0.00857642		chr10
Procr	endothelial protein C receptor			X	1.31293	0.424086	-1.63036	0.36978	2.25618	1.37416	-0.715331	0.999202	0.405656	2.51553	2.63253	0.0181725		chr2
Prol1	mucin 10	X			130.927	41.7746	-1.64806	0.00639914	2340.74	157.432	-3.89417	0.999202	35067.4	67124.3	0.936703	0.874232		chr5
Prp2	proline-rich protein 2	X			0	4.72868	inf	0.00639914	0	0	0	1	0	0.0608388	inf	1		chr6
Prps1	ribose-phosphate pyrophosphokinase 1			X	2.71607	2.75737	0.0217751	0.997866	3.09186	1.41967	-1.12292	0.377989	6.04762	1.96923	-1.61873	0.0181725		chrX
Prr5l	proline-rich protein 5-like		X	X	0.0863581	0.141829	0.715745	1	1.34438	0.353278	-1.92807	0.0384486	6.44853	1.23755	-2.38149	0.00195778		chr2
Prrx1	paired mesoderm homeobox protein 1 isoform b			X	0.443659	0.38657	-0.198721	1	1.49359	1.84348	0.30364	0.999202	0.434743	1.76882	2.02455	0.0106769	X	chr1
Prss23	serine protease 23 precursor			X	2.64401	1.42477	-0.891994	0.128058	51.331	47.5255	-0.111128	0.999202	59.3659	9.64344	-2.62201	0.00195778		chr7
Prss32	protease, serine, 32			X	0.118555	0.333096	1.49038	1	2.22328	2.76548	0.314841	0.999202	0	3.27455	inf	0.00195778		chr17
Psmb8	proteasome subunit beta type-8 precursor		X		10.3063	11.1325	0.111256	0.997866	58.3924	19.2015	-1.60456	0.00311861	15.2913	27.6444	0.854277	0.211518		chr17
Ptk2b	protein-tyrosine kinase 2-beta isoform 2		X		2.2283	1.94993	-0.19252	0.997866	5.35237	1.97795	-1.43617	0.00558557	3.94628	2.38546	-0.726227	0.328339		chr14
Ptms	parathymosin			X	4.39387	3.46202	-0.34388	0.997866	11.1715	11.2228	0.00661053	0.999202	8.1753	21.2725	1.37964	0.0319759		chr6
Ptn	pleiotrophin	X		X	0.211489	6.84641	5.01669	0.0250777	1.01209	0.251575	-2.00828	0.211558	2.06161	5.56368	1.43227	0.0164582		chr6
Ptpn13	tyrosine-protein phosphatase non-receptor type			X	0.0519138	0.0843713	0.700636	1	0.873429	0.769136	-0.183452	1	1.17913	0.38807	-1.60333	0.0128355		chr5
Ptpn22	tyrosine-protein phosphatase non-receptor type		X		0.236373	0.0361314	-2.70974	1	4.17826	0.356652	-3.55031	0.00801929	0.624497	0.635706	0.0256661	1		chr3
Ptpn6	tyrosine-protein phosphatase non-receptor type 6		X		5.01675	3.32128	-0.595011	0.563286	35.506	14.7876	-1.26367	0.00311861	13.6209	8.49649	-0.680884	0.361182		chr6
Ptpn7	tyrosine-protein phosphatase non-receptor type		X		0.135072	0.158049	0.226647	1	2.33585	0.558494	-2.06433	0.00558557	0.214035	0.50836	1.248	1		chr1
Ptprc	receptor-type tyrosine-protein phosphatase C		X		0.926857	0.705536	-0.393627	1	17.6898	2.58072	-2.77707	0.00311861	1.61809	2.3793	0.556246	0.536382		chr1
Ptprcap	protein tyrosine phosphatase receptor type		X		0.332278	0.0909204	-1.86971	1	15.5551	1.02916	-3.91784	0.00311861	0.359195	0.991582	1.46497	1		chr19
Pydc3	interferon-activable protein 204-like		X		0.131672	0.186099	0.499119	1	4.17529	0.436628	-3.2574	0.00311861	0.121107	0.28675	1.24352	1		chr1
Pygl	glycogen phosphorylase, liver form			X	0.694117	0.727976	0.0687127	1	1.23678	1.23151	-0.0061525	0.999202	0.451939	1.77544	1.97398	0.0137336		chr12
Pygm	glycogen phosphorylase, muscle form	X			4.07233	0.740549	-2.45919	0.00639914	0.456238	0.456642	0.00127516	1	0.376609	0.455381	0.274008	1		chr19
Pyhin1	pyrin and HIN domain-containing protein 1		X		0.409274	0.233168	-0.811696	1	7.46092	1.03404	-2.85106	0.00311861	0.490177	1.05401	1.10451	0.260022		chr1
Pyroxd2	pyridine nucleotide-disulfide oxidoreductase			X	1.7861	1.40714	-0.344049	0.997866	2.04919	1.84541	-0.151108	0.999202	3.60198	0.904893	-1.99297	0.00498168		chr19
Rab11a	ras-related protein Rab-11A	X			10.3099	5.41866	-0.92803	0.0281886	43.9215	47.7617	0.120925	0.999202	22.9802	20.6384	-0.15506	0.934205	X	chr9
Rab26	ras-related protein Rab-26			X	4.48832	4.05636	-0.14599	0.997866	2.36659	2.17896	-0.119166	0.999202	3.64847	10.4421	1.51705	0.0128355		chr17
Rab27b	ras-related protein Rab-27B			X	3.30069	4.13066	0.323606	0.997866	11.4663	12.7385	0.151793	0.999202	5.20973	11.3652	1.12534	0.0181725		chr18
Rab28	ras-related protein Rab-28			X	3.87115	3.79976	-0.0268535	0.997866	16.5499	18.6937	0.175729	0.999202	8.36491	18.8347	1.17097	0.045144		chr5
Rac2	ras-related C3 botulinum toxin substrate 2	X	X		3.02581	1.18811	-1.34865	0.00639914	45.0453	4.41579	-3.35063	0.00311861	7.47111	3.76171	-0.989934	0.195561		chr15
Ralgps2	ras-specific guanine nucleotide-releasing factor		X		0.136744	0.124594	-0.134249	1	1.36729	0.349787	-1.96677	0.00558557	0.421799	0.612646	0.538498	1		chr1
Rap1gap	rap1 GTPase-activating protein 1			X	3.67229	3.1289	-0.231024	0.997866	15.0449	18.5688	0.303609	0.999202	8.47381	33.5812	1.98657	0.00195778		chr4
Rap1gap2	rap1 GTPase-activating protein 2			X	1.59713	1.76272	0.142322	0.997866	14.3961	14.048	-0.0353132	0.999202	18.2875	7.10686	-1.36358	0.00195778		chr11
Rarg	retinoic acid receptor gamma isoform 1			X	0.361627	0.279671	-0.370771	1	1.05112	1.03938	-0.0161936	0.999202	0.407491	1.49171	1.87213	0.045144	X	chr15
Rasa3	ras GTPase-activating protein 3		X		0.836536	0.398909	-1.06837	1	5.44599	2.22592	-1.29079	0.00801929	1.51912	1.42345	-0.0938425	0.969786		chr8
Rasal3	RAS protein activator like-3		X		0.0822961	0.0248088	-1.72997	1	1.13723	0.152771	-2.89608	0.0369054	0.0873645	0.182608	1.06363	1		chr17
Rasgef1b	ras-GEF domain-containing family member 1B		X	X	2.14531	2.04205	-0.071164	0.997866	4.10739	1.59671	-1.36312	0.0337207	5.13128	1.62024	-1.66311	0.00746513		chr5
Rasgrp3	RAS, guanyl releasing protein 3		X		0.253886	0.212353	-0.257713	1	2.26371	0.391502	-2.5316	0.00311861	0.541797	0.627878	0.212733	1		chr17
Rassf2	ras association domain-containing protein 2		X		0.952856	0.333435	-1.51485	1	5.66341	2.5494	-1.15151	0.0352066	0.998717	2.02016	1.01632	0.120656		chr2
Rassf5	ras association domain-containing protein 5		X		0.933879	0.747769	-0.320643	1	6.46475	1.79644	-1.84746	0.00311861	1.18025	1.32687	0.168932	0.944413		chr1
Rbck1	ranBP-type and C3HC4-type zinc finger-containing			X	2.25264	1.75182	-0.362764	0.997866	11.0974	11.7968	0.0881828	0.999202	3.70973	10.1392	1.45055	0.0356779		chr2
Rbm42	RNA-binding protein 42			X	2.68838	1.98778	-0.43558	0.997866	7.52159	6.19727	-0.279406	0.999202	3.70192	13.3504	1.85054	0.00498168		chr7
Rcsd1	capZ-interacting protein isoform a		X		0.564272	0.221811	-1.34706	1	4.95221	1.54639	-1.67917	0.00558557	0.806121	1.09093	0.436494	0.805019		chr1
Rdh16	retinol dehydrogenase 16			X	0.0366146	0.0097292	-1.91203	1	0.145929	0.0943841	-0.628653	1	1.75325	0.286224	-2.61481	0.00746513		chr10
Rell1	RELT-like protein 1 precursor			X	9.71444	11.9583	0.299807	0.997866	14.1475	12.9758	-0.124723	0.999202	21.3108	6.67974	-1.67372	0.00195778		chr5
Rerg	ras-related and estrogen-regulated growth			X	0.949862	0.559272	-0.764168	1	2.17115	0.915965	-1.2451	0.248466	5.86545	2.39	-1.29523	0.0291963		chr6
Retn	resistin precursor	X			4.2638	13.3052	1.64178	0.0499625	2.22195	4.02044	0.855527	0.999202	2.86544	11.8498	2.04803	0.730577		chr8
Retnla	resistin-like alpha			X	49.7402	27.8431	-0.837091	0.328941	92.3142	97.6687	0.0813428	0.999202	24.8849	63.6815	1.3556	0.0268479		chr16
Rgs14	regulator of G-protein signaling 14		X		0.133714	0.013579	-3.29969	1	1.62579	0.239241	-2.7646	0.0257107	0.121148	0.131465	0.117906	1		chr13
Rhoh	rho-related GTP-binding protein RhoH precursor		X		0.0787287	0.106438	0.435056	1	3.10994	0.215555	-3.85076	0.00311861	0.314741	0.245567	-0.358049	1		chr5
Rhoj	rho-related GTP-binding protein RhoJ precursor			X	9.57603	7.37629	-0.376531	0.947854	17.8513	23.4627	0.394342	0.999202	4.5826	13.2801	1.53503	0.00195778		chr12
Rnase1	ribonuclease pancreatic precursor			X	165.135	183.567	0.152662	0.997866	1.82307	0.775182	-1.23377	0.92836	10.8922	2.89957	-1.90939	0.00972942		chr14
Rnase10	ribonuclease-like protein 10 isoform 1			X	0.240437	0.341458	0.506046	1	1.09886	0.919771	-0.256656	0.999202	3.14996	0.950317	-1.72885	0.0224812		chr14
Rnasek	ribonuclease kappa			X	111.887	123.055	0.137255	0.997866	377.943	329.393	-0.198358	0.999202	564.199	263.866	-1.0964	0.0283878		chr11
Rnd1	rho-related GTP-binding protein Rho6 precursor			X	0.248929	0.266947	0.100823	1	2.36014	1.4168	-0.736237	0.999202	3.95085	1.17358	-1.75125	0.00972942		chr15
Rnf186	RING finger protein 186			X	0	0	0	1	0.0827743	0.0690962	-0.260576	1	0	1.3824	inf	0.00195778		chr4
Rph3al	rab effector Noc2			X	0.583095	0.53374	-0.127594	1	3.80091	1.2802	-1.56998	0.224303	10.3202	1.34576	-2.93897	0.00351853		chr11
Rps10	40S ribosomal protein S10			X	142.888	108.232	-0.400764	0.843568	384.079	371.418	-0.0483603	0.999202	118.198	327.469	1.47015	0.0298234		chr17
Rsad2	radical S-adenosyl methionine domain-containing	X			0.61017	1.89276	1.63321	0.00639914	2.08335	1.9456	-0.0986898	0.999202	1.38527	2.77964	1.00474	0.128679		chr12
Rsph9	radial spoke head protein 9 homolog			X	4.35976	5.88036	0.431656	0.997866	46.5469	47.5722	0.0314345	0.999202	89.7826	8.47254	-3.40557	0.00195778		chr17
Rspo3	R-spondin-3 precursor			X	0.266153	0.172178	-0.628352	1	1.38788	1.53936	0.149445	0.999202	0.301791	1.35268	2.1642	0.0442238		chr10
Rtp4	receptor-transporting protein 4	X		X	13.0731	23.687	0.857498	0.0499625	31.2543	30.5435	-0.0331922	0.999202	9.52843	26.6355	1.48304	0.00195778		chr16
Rxrg	retinoic acid receptor RXR-gamma isoform 1			X	0.335961	0.182504	-0.880364	1	1.70688	1.83425	0.103826	0.999202	0.364964	4.41164	3.59549	0.00351853	X	chr1
S100a1	protein S100-A1			X	186.714	198.864	0.0909481	0.997866	873.127	470.147	-0.893079	0.386371	3878.83	629.012	-2.62446	0.00195778		chr3
S100a8	protein S100-A8			X	0	0.332835	inf	1	6.24414	0.828057	-2.9147	0.636254	0	6.69842	inf	0.00195778		chr3
S100a9	protein S100-A9			X	0.0988356	0.204969	1.0523	1	6.45641	0.669383	-3.26983	0.257948	0	8.52049	inf	0.00195778		chr3
S1pr1	sphingosine 1-phosphate receptor 1		X		0.930282	0.668806	-0.476081	1	8.86785	1.66236	-2.41535	0.00311861	1.11467	1.68076	0.592498	0.598797		chr3
S1pr4	sphingosine 1-phosphate receptor 4		X		0.0898162	0.0266993	-1.75018	1	2.29057	0.1684	-3.76574	0.0274344	0.0554225	0.0956946	0.787965	1		chr10
Samd9l	sterile alpha motif domain-containing protein		X	X	0.677205	0.856731	0.33925	1	3.65099	1.34518	-1.44049	0.0101144	0.896467	2.51562	1.48859	0.00351853		chr6
Samsn1	SAM domain-containing protein SAMSN-1		X		0.176927	0.142806	-0.309093	1	3.09989	0.480722	-2.68894	0.00558557	0.212395	0.449024	1.08004	1		chr16
Sash3	SAM and SH3 domain-containing protein 3		X		0.598094	0.514673	-0.216718	1	11.4992	1.25898	-3.19121	0.00311861	0.788587	1.32561	0.74931	0.491453		chrX
Sc5d	lathosterol oxidase			X	12.561	14.7101	0.227857	0.997866	46.4609	35.9936	-0.368277	0.999202	94.6485	24.7633	-1.93437	0.00195778		chr9
Scara5	scavenger receptor class A member 5 isoform 1			X	1.38206	0.765005	-0.853283	0.43137	5.66997	5.80779	0.0346473	0.999202	1.666	6.40505	1.94282	0.00195778		chr14
Scnn1b	amiloride-sensitive sodium channel subunit beta		X	X	3.12894	3.25236	0.0558123	0.997866	16.1854	2.51586	-2.68557	0.00311861	71.6455	18.1431	-1.98145	0.00195778		chr7
Scnn1g	amiloride-sensitive sodium channel subunit		X		1.1242	1.34487	0.258567	0.997866	4.0021	1.09069	-1.87551	0.00558557	16.2464	8.05831	-1.01157	0.0688797		chr7
Sdf2l1	stromal cell-derived factor 2-like protein 1	X			16.4582	7.62036	-1.11087	0.0115984	66.4319	49.9165	-0.41236	0.999202	49.2476	42.37	-0.217007	0.898178		chr16
Sec14l4	SEC14-like protein 4			X	0.0621047	0.142613	1.19933	1	9.02802	8.83913	-0.0305055	0.999202	5.61048	0.364741	-3.94318	0.00195778		chr11
Sel1l	protein sel-1 homolog 1 isoform b			X	11.5122	9.36136	-0.29838	0.997866	37.5157	28.0281	-0.420622	0.999202	45.0525	19.3334	-1.22051	0.0224812		chr12
Sell	L-selectin isoform 1		X		0.117218	0.0705293	-0.732896	1	21.6753	0.261969	-6.37051	0.00311861	0.408829	0.310272	-0.397961	1		chr1
Selplg	P-selectin glycoprotein ligand 1		X		0.686721	0.319115	-1.10565	1	5.55698	1.08582	-2.35552	0.00311861	0.807201	1.99122	1.30265	0.10684		chr5
Sema3c	semaphorin-3C precursor			X	1.40339	1.46475	0.0617369	0.997866	7.70575	5.29865	-0.540311	0.851679	16.4739	6.6396	-1.31101	0.00630909		chr5
2017-09-01	septin-1		X		#N/A	0.651285	0.514442	#N/A	15.202	3.94811	-1.94503	#N/A	1.23765	1.53215	0.307961	#N/A		chr7
Serpinb11	serpin B11			X	0	0.0795824	inf	1	205.618	228.073	0.149526	0.999202	10.817	2.02721	-2.41574	0.00195778		chr1
Serpinb1a	leukocyte elastase inhibitor A		X	X	2.46942	2.90704	0.235377	0.997866	44.7375	5.26503	-3.08697	0.00311861	233.99	42.2261	-2.47024	0.00195778		chr13
Serpinb6a	serpin B6 isoform a			X	20.9942	14.9721	-0.487718	0.892951	203.852	132.554	-0.620939	0.773631	615.342	84.398	-2.86611	0.00195778		chr13
Serpinb6b	serine (or cysteine) proteinase inhibitor, clade		X	X	1.77926	2.5049	0.493475	0.997866	22.9963	11.3059	-1.02433	0.0428939	85.5729	23.6523	-1.85517	0.00195778		chr13
Sf3b2	splicing factor 3b, subunit 2			X	15.2834	13.4571	-0.183592	0.997866	51.4152	47.9137	-0.101756	0.999202	56.2176	23.7643	-1.24223	0.0137336		chr19
Sfxn3	sideroflexin-3 isoform 1			X	2.21245	2.07881	-0.0898919	0.997866	6.19215	3.94966	-0.648711	0.718186	10.6207	2.7749	-1.93638	0.00195778		chr19
Sgk1	serine/threonine-protein kinase Sgk1 isoform a			X	4.00133	6.6129	0.724804	0.15991	74.8977	51.4183	-0.542639	0.631303	174.38	44.1538	-1.98162	0.00195778		chr10
Sh2d1a	SH2 domain-containing protein 1A		X		0.245385	0.241287	-0.0242965	1	6.09992	0.482231	-3.66099	0.0473867	0.246351	0.398824	0.695037	1		chrX
Sh2d2a	SH2 domain-containing protein 2A isoform 1		X		0.050823	0.0649123	0.35301	1	1.82265	0.123793	-3.88004	0.00311861	0.135987	0.311196	1.19436	1		chr3
Sh3bgrl3	SH3 domain-binding glutamic acid-rich-like			X	41.6841	35.2614	-0.24141	0.997866	190.809	106.566	-0.840376	0.0689377	184.064	84.3929	-1.12501	0.0200814		chr4
Sh3kbp1	SH3 domain-containing kinase-binding protein 1		X	X	0.684181	0.558709	-0.292282	1	5.61071	1.34333	-2.06237	0.00311861	2.22351	0.816244	-1.44577	0.0224812		chrX
Shisa2	protein shisa-2 homolog precursor	X			3.70482	6.96655	0.91104	0.0403424	0.278687	0.260082	-0.099681	1	0.482511	0.31109	-0.633231	1		chr14
Siglece	sialic acid-binding Ig-like lectin 12			X	0.748931	0.268962	-1.47743	1	1.78553	0.999056	-0.837714	0.999202	2.47247	0.671911	-1.87961	0.0349537		chr7
Siglech	sialic acid binding Ig-like lectin H		X		0.125303	0.274129	1.12944	1	2.06504	0.497272	-2.05406	0.0337207	0.580312	0.350274	-0.728345	1		chr7
Sirpa	tyrosine-protein phosphatase non-receptor type			X	3.74819	3.58197	-0.0654394	0.997866	38.3197	45.2177	0.238801	0.999202	2.71254	6.43105	1.24541	0.0191784		chr2
Skap1	src kinase-associated phosphoprotein 1 isoform		X		0.091206	0.137542	0.592673	1	6.67053	0.259349	-4.68483	0.00311861	0.41322	0.396018	-0.0613434	1		chr11
Sla	src-like-adapter isoform b		X		0.796045	0.401095	-0.988908	1	6.13762	1.71553	-1.83902	0.00558557	1.83118	2.13441	0.221066	0.927291		chr15
Slc12a7	solute carrier family 12 member 7		X	X	0.632986	0.685448	0.114874	1	2.21036	0.795153	-1.47498	0.0309568	3.65324	1.64744	-1.14895	0.0385659		chr13
Slc15a1	solute carrier family 15 member 1			X	0	0	0	1	0.357307	0.0118494	-4.91427	1	2.90905	0.188143	-3.95065	0.00195778		chr14
Slc15a2	solute carrier family 15 member 2 isoform 1			X	14.558	15.5391	0.0940962	0.997866	50.5916	61.049	0.271069	0.999202	26.0285	9.43692	-1.4637	0.0276782		chr16
Slc16a6	monocarboxylate transporter 7 isoform a			X	0.257149	0.394155	0.616161	1	3.4511	0.464697	-2.89269	0.107952	16.1975	2.46023	-2.7189	0.00195778		chr11
Slc22a23	solute carrier family 22 member 23			X	0.354282	0.646067	0.866785	1	2.27236	1.9762	-0.201458	0.999202	2.56513	1.05381	-1.28341	0.0137336		chr13
Slc22a4	solute carrier family 22 member 4			X	0.0788658	0.0870009	0.141631	1	0.566673	0.377004	-0.587936	1	0.969987	3.27065	1.75354	0.01739		chr11
Slc25a30	kidney mitochondrial carrier protein 1			X	0.779301	1.00509	0.367067	1	2.41877	2.17733	-0.151713	0.999202	2.76152	0.813652	-1.76298	0.0457409		chr14
Slc25a34	solute carrier family 25 member 34			X	3.59643	3.74238	0.0573904	0.997866	2.49635	3.56142	0.512631	0.999202	2.40944	7.33641	1.60638	0.00351853		chr4
Slc25a48	solute carrier family 25 member 48			X	3.03882	2.98706	-0.0247842	0.997866	12.7194	13.0128	0.0329019	0.999202	4.43382	10.6316	1.26174	0.0356779		chr13
Slc26a6	solute carrier family 26, member 6			X	0.673855	0.714917	0.0853381	1	79.0662	74.9132	-0.07784	0.999202	2.93682	8.02448	1.45015	0.0156482		chr9
Slc28a2	sodium/nucleoside cotransporter 2		X		0.117397	0.0958574	-0.292428	1	2.15318	0.330461	-2.70391	0.00311861	0.141875	0.356975	1.3312	1		chr2
Slc28a3	solute carrier family 28 member 3			X	0.906516	1.11819	0.302755	0.997866	2.28409	2.29939	0.00962987	0.999202	1.42943	0.544259	-1.39308	0.0371696		chr13
Slc2a4	solute carrier family 2, facilitated glucose			X	1.76154	1.78387	0.0181693	0.997866	7.87043	4.65325	-0.758203	0.418585	31.0732	11.9834	-1.37463	0.00351853		chr11
Slc35b4	UDP-xylose and UDP-N-acetylglucosamine			X	0.789677	0.917237	0.216032	1	5.49903	4.55498	-0.271732	0.999202	6.54287	2.29149	-1.51364	0.00195778		chr6
Slc37a2	sugar phosphate exchanger 2 isoform 1			X	16.1997	14.504	-0.159519	0.997866	1.56452	0.755726	-1.04979	0.352403	7.6522	32.8885	2.10364	0.00195778		chr9
Slc41a2	solute carrier family 41 member 2			X	3.60595	3.01817	-0.256706	0.997866	0.748186	0.332998	-1.16788	1	2.62307	0.37147	-2.81994	0.00195778		chr10
Slc41a3	solute carrier family 41 member 3 isoform 1			X	0.388284	0.160101	-1.27813	1	3.31689	1.80154	-0.880602	0.646736	6.35088	1.47651	-2.10476	0.00195778		chr6
Slc4a11	sodium bicarbonate transporter-like protein 11		X		2.40112	2.54034	0.0813138	0.997866	4.93689	1.51344	-1.70578	0.00558557	13.336	10.5303	-0.340778	0.78666		chr2
Slc6a6	sodium- and chloride-dependent taurine			X	0.906388	0.978651	0.110666	1	14.3971	16.7708	0.220173	0.999202	5.09238	2.23985	-1.18494	0.0291963		chr6
Slc7a8	large neutral amino acids transporter small			X	0.604619	0.431691	-0.486026	1	3.07809	2.13911	-0.525022	0.999202	9.34242	2.54532	-1.87595	0.00195778		chr14
Slc9a1	sodium/hydrogen exchanger 1			X	1.18576	1.05253	-0.17195	0.997866	6.71017	4.37609	-0.616707	0.681755	9.94117	3.45105	-1.52638	0.00195778		chr4
Slco1a6	solute carrier organic anion transporter family			X	0	0	0	1	0.109449	0	-	1	2.69617	0.202889	-3.73215	0.00351853		chr6
Slco3a1	solute carrier organic anion transporter family			X	0.223282	0.312999	0.487292	1	4.32577	4.17151	-0.0523874	0.999202	5.12313	0.698718	-2.87424	0.00195778		chr7
Slfn1	schlafen 1		X		0.438026	0.230146	-0.92847	1	11.213	0.986199	-3.50714	0.00311861	0.37622	0.756838	1.00841	1		chr11
Slfn2	schlafen family member 12-like		X	X	8.30357	10.7241	0.369059	0.997866	44.4518	16.7349	-1.40938	0.00311861	8.58037	18.3542	1.097	0.0314469		chr11
Slfn8	schlafen 8 isoform 1		X		0.436992	0.514966	0.23687	1	3.76212	1.08285	-1.79671	0.0101144	1.27525	1.65333	0.374589	0.802496		chr11
Slit2	slit homolog 2 protein precursor		X		0.239871	0.296617	0.306342	1	1.37192	0.287885	-2.25263	0.00558557	5.60135	2.58704	-1.11447	0.0530036		chr5
Smcr7	Smith-Magenis syndrome chromosomal region			X	0.628319	0.528219	-0.250361	1	3.22235	2.31164	-0.479195	0.999202	6.27767	2.52451	-1.31423	0.0164582		chr11
Smr3a	submaxillary gland androgen-regulated protein 3A		X		160519	164203	0.0327362	0.997866	67.4683	306.35	2.1829	0.00311861	12253.6	18.3176	-9.38576	0.342908		chr5
Snap23	synaptosomal-associated protein 23 isoform a			X	9.1861	8.94827	-0.0378429	0.997866	59.428	60.2665	0.0202137	0.999202	48.8616	20.0333	-1.2863	0.00857642		chr2
Snhg11	small nucleolar RNA host gene 11 (non-protein			X	0.0101583	0.0935755	3.20347	1	0.962509	0.0142032	-6.08252	1	11.0404	0.387093	-4.83396	0.00195778		chr2
Snrnp70	U1 small nuclear ribonucleoprotein 70 kDa			X	3.58992	3.87613	0.110666	0.997866	7.71261	8.42757	0.127898	0.999202	5.71704	12.7196	1.15371	0.0449836		chr7
Sox9	transcription factor SOX-9			X	4.56897	5.56286	0.283958	0.997866	28.3333	29.2929	0.0480527	0.999202	8.26504	20.4444	1.30661	0.00351853	X	chr11
Sp110	sp110 nuclear body protein		X		2.11187	2.37565	0.169801	0.997866	18.5941	6.57838	-1.49904	0.0415815	21.4711	8.34102	-1.3641	0.0642463		chr1
Spdef	SAM pointed domain-containing Ets transcription			X	6.29549	4.48985	-0.48765	0.829724	129.752	146.291	0.173082	0.999202	5.96631	18.6338	1.64301	0.00351853	X	chr17
Sphk1	sphingosine kinase 1 isoform 3			X	0.183262	0.202653	0.145106	1	4.54335	5.54879	0.288417	0.999202	0.752462	7.46564	3.31058	0.00195778		chr11
Spib	transcription factor Spi-B		X		0.0111174	0.057371	2.36751	1	3.18997	0	-	0.00311861	0.0294047	0	-	1	X	chr7
Spire1	protein spire homolog 1 isoform 1		X	X	0.525884	0.554337	0.0760187	1	3.30303	0.944364	-1.80638	0.00311861	13.6577	4.11405	-1.73109	0.00195778		chr18
Spn	leukosialin precursor		X		0.0822062	0.0487748	-0.75311	1	1.50504	0.212736	-2.82267	0.00558557	0.168547	0.302823	0.845325	1		chr7
Spns2	protein spinster homolog 2			X	3.81672	4.51836	0.243467	0.997866	6.85454	8.80494	0.361253	0.999202	3.18481	8.25512	1.37408	0.00351853		chr11
Spon2	spondin-2 precursor			X	1.54746	2.24412	0.536251	0.902518	16.862	14.3609	-0.231626	0.999202	13.3515	4.16578	-1.68034	0.00195778		chr5
Spp1	osteopontin precursor			X	3.68739	5.2536	0.510707	0.86936	1.19087	0.686724	-0.794219	0.999202	26.9312	2.4399	-3.46439	0.00195778		chr5
Sprr1a	cornifin-A			X	0.0485317	0.147074	1.59954	1	0	0.123996	inf	1	0	1.29005	inf	0.00195778		chr3
Spt1	16.5 kDa submandibular gland glycoprotein	X			803.223	100.867	-2.99334	0.00639914	22717.9	1676.71	-3.76012	0.123189	206528	829278	2.00552	0.441567		chr15
Sqrdl	sulfide:quinone oxidoreductase, mitochondrial			X	3.97911	4.6952	0.238742	0.997866	23.5744	20.5202	-0.200171	0.999202	37.3468	15.4694	-1.27157	0.00857642		chr2
Srgn	serglycin precursor		X		3.28386	4.21445	0.359949	0.997866	36.2532	12.5862	-1.52627	0.00558557	5.68664	11.6667	1.03675	0.1355		chr10
Srpx	sushi-repeat-containing protein SRPX precursor			X	3.86724	2.92331	-0.403703	0.997866	8.9212	9.08711	0.0265835	0.999202	3.28866	7.49753	1.18891	0.0491074		chrX
St3gal1	CMP-N-acetylneuraminate-beta-galactosamide-			X	1.65461	1.5864	-0.0607296	0.997866	234.806	258.612	0.139324	0.999202	5.88189	62.8821	3.4183	0.00195778		chr15
St3gal4	CMP-N-acetylneuraminate-beta-galactosamide-			X	8.12703	13.4838	0.73043	0.48112	388.522	428.188	0.140246	0.999202	65.5426	226.765	1.79069	0.00195778		chr9
St3gal5	lactosylceramide alpha-2,3-sialyltransferase			X	0.656042	0.593429	-0.144712	1	4.14773	3.6812	-0.172145	0.999202	4.86883	0.974733	-2.3205	0.00195778		chr6
St3gal6	type 2 lactosamine alpha-2,3-sialyltransferase			X	79.6351	83.0385	0.0603758	0.997866	2.53831	1.39014	-0.86864	0.975537	6.54951	1.75871	-1.89687	0.01739		chr16
St6gal1	beta-galactoside alpha-2,6-sialyltransferase 1		X		0.291747	0.153932	-0.922425	1	2.39997	0.494565	-2.27878	0.00311861	0.358167	0.497885	0.475179	1		chr16
St6galnac1	alpha-N-acetylgalactosaminide			X	0.55405	0.25954	-1.09406	1	0.337476	0.121063	-1.47902	1	7.74803	0.597331	-3.69723	0.00195778		chr11
St6galnac2	alpha-N-acetylgalactosaminide	X		X	15.5421	2.71567	-2.5168	0.00639914	2.43476	1.37915	-0.820003	0.999202	17.8738	2.17607	-3.03805	0.00195778		chr11
Stat1	signal transducer and activator of transcription	X		X	2.62728	7.28059	1.47048	0.00639914	14.7652	9.0286	-0.709625	0.321384	5.33883	12.3705	1.21231	0.01739	X	chr1
Stat4	signal transducer and activator of transcription		X		0.0292639	0.0433617	0.567298	1	2.26886	0.263522	-3.10597	0.00311861	0.0546263	0.151291	1.46966	1	X	chr1
Stk10	serine/threonine-protein kinase 10		X		0.221617	0.132956	-0.737115	1	2.51022	0.493018	-2.3481	0.00311861	0.380532	0.318351	-0.257399	1		chr11
Stk17b	serine/threonine-protein kinase 17B		X		1.49582	1.47642	-0.0188327	0.997866	14.0562	6.17459	-1.1868	0.0121504	3.40984	3.76603	0.143341	0.945173		chr1
Stk4	serine/threonine-protein kinase 4		X		1.23664	1.15218	-0.102048	0.997866	8.36083	4.34417	-0.944564	0.0400964	4.07394	3.09054	-0.398564	0.682141		chr2
Stx7	syntaxin-7			X	4.07483	4.67952	0.199622	0.997866	60.5818	44.7127	-0.438198	0.999202	96.7769	35.7833	-1.43538	0.00195778		chr10
Stxbp1	syntaxin-binding protein 1 isoform a			X	0.221199	0.126593	-0.805147	1	2.62523	2.50687	-0.0665525	0.999202	3.84501	1.02643	-1.90536	0.00195778		chr2
Stxbp5l	syntaxin-binding protein 5-like isoform xb		X	X	0.00449797	0.00502986	0.161246	1	1.47204	0.163393	-3.1714	0.00311861	7.19749	1.06041	-2.76288	0.00195778		chr16
Stxbp6	syntaxin-binding protein 6			X	1.72054	1.97609	0.199791	0.997866	14.4709	12.0836	-0.260108	0.999202	31.2108	12.8066	-1.28515	0.00195778		chr12
Sult1e1	estrogen sulfotransferase, testis isoform		X		0.500153	0.397612	-0.33101	1	12.0365	0	-	0.00311861	110.826	0.233141	-8.89288	0.0600671		chr5
Sval2	seminal vesicle antigen-like 2			X	21.9156	29.8225	0.444443	0.955833	4.94106	5.56795	0.172326	0.999202	4.23443	35.7065	3.07595	0.00195778		chr6
Sybu	syntabulin isoform A			X	6.24561	7.21984	0.209125	0.997866	0.869658	0.929627	0.0962032	1	4.40709	0.839271	-2.39262	0.00195778		chr15
Synm	synemin isoform M			X	0.434792	0.299652	-0.537037	1	2.28628	2.08964	-0.129751	0.999202	1.98069	0.366394	-2.43453	0.00195778		chr7
Sytl5	synaptotagmin-like protein 5			X	0.118513	0.166047	0.486539	1	1.56883	1.04284	-0.58917	0.999202	4.6292	1.44094	-1.68375	0.0241596		chrX
Tagap	T-cell activation Rho GTPase-activating protein		X		0.444984	0.185254	-1.26425	1	2.62578	0.61132	-2.10275	0.00558557	1.42996	0.495716	-1.52839	0.0852493		chr17
Tagln	transgelin			X	9.88484	13.2303	0.420555	0.997866	127.361	148.648	0.22298	0.999202	135.862	32.6879	-2.05531	0.00195778		chr9
Tagln2	transgelin-2			X	14.3188	16.0141	0.161441	0.997866	172.27	198.09	0.201483	0.999202	89.066	41.7518	-1.09304	0.0268479		chr1
Tbc1d1	TBC1 domain family member 1			X	0.348434	0.232421	-0.584149	1	3.22349	2.07798	-0.633438	0.851679	4.53962	1.79028	-1.34239	0.0128355		chr5
Tbc1d10c	carabin		X		0.196545	0.0398833	-2.30101	1	10.4666	0.55849	-4.22812	0.00311861	0.323865	0.714215	1.14097	1		chr19
Tc2n	tandem C2 domains nuclear protein			X	4.85227	5.28902	0.12434	0.997866	10.3519	13.9418	0.429517	0.999202	4.67057	11.8411	1.34214	0.0137336		chr12
Tcf7	transcription factor 7		X		0.0488366	0.142189	1.54178	1	9.66945	0.190199	-5.66785	0.0181081	0.164008	0.218836	0.416083	1	X	chr11
Tes	testin			X	1.78094	2.99602	0.750407	0.402295	27.0523	22.0398	-0.295642	0.999202	36.0775	12.1428	-1.571	0.00195778		chr6
Tex10	testis-expressed sequence 10 protein			X	0.801128	0.889784	0.151422	1	4.529	3.20177	-0.500321	0.999202	5.21985	2.19145	-1.25212	0.0378715		chr4
Tex2	testis-expressed sequence 2 protein			X	2.7995	2.27311	-0.300505	0.997866	13.6283	8.07883	-0.754384	0.222151	35.8254	8.7286	-2.03716	0.00195778		chr11
Tfcp2l1	-			X	7.61968	7.893	0.0508424	0.997866	63.0877	50.2151	-0.329236	0.999202	115.186	44.2916	-1.37886	0.0247451		chr1
Tfr2	-			X	0	0	0	1	0.211904	0.0820741	-1.36842	1	1.0881	0.125011	-3.12168	0.0319759		chr5
Tgfb2	transforming growth factor beta-2 precursor		X	X	6.11236	6.44872	0.0772833	0.997866	9.60306	2.0104	-2.25601	0.00311861	41.4808	5.59634	-2.88989	0.00195778		chr1
Tgfb3	transforming growth factor beta-3 preproprotein			X	1.37908	1.78422	0.371591	0.997866	8.3497	8.40053	0.00875535	0.999202	7.40337	2.61604	-1.5008	0.00630909		chr12
Tgm5	protein-glutamine gamma-glutamyltransferase 5			X	0.188984	0.138364	-0.449792	1	4.56588	2.35563	-0.954777	0.37629	17.2299	3.26512	-2.3997	0.00195778		chr2
Tgtp1	-		X		0.119349	0.227847	0.932876	1	2.5757	0.322084	-2.99946	0.00311861	0.405495	0.683707	0.753693	1		chr11
Thbd	thrombomodulin precursor			X	0.904792	0.683315	-0.405035	1	2.79769	3.65877	0.387125	0.999202	1.18876	4.03467	1.76299	0.00195778		chr2
Thbs1	thrombospondin-1	X		X	1.19215	2.47864	1.05598	0.0215159	7.45005	12.1688	0.70786	0.17774	8.5342	1.64609	-2.37422	0.00195778		chr2
Thnsl2	threonine synthase-like 2			X	2.77276	3.42342	0.304114	0.997866	20.3839	23.9998	0.235591	0.999202	7.12065	2.70032	-1.39888	0.0255666		chr6
Thrsp	thyroid hormone-inducible hepatic protein		X	X	45.3226	50.765	0.163602	0.997866	8.68337	26.4352	1.60613	0.00558557	11.3698	30.9299	1.4438	0.0137336	X	chr7
Thy1	thy-1 membrane glycoprotein preproprotein			X	0.596092	0.342378	-0.799946	1	4.57092	1.68993	-1.43552	0.0974976	0.483606	2.5665	2.4079	0.00972942		chr9
Timd4	T-cell immunoglobulin and mucin		X		0.412662	0.250793	-0.718463	1	2.59029	0.691939	-1.90439	0.0428939	0.544392	0.594208	0.126324	1		chr11
Timp3	metalloproteinase inhibitor 3 precursor			X	4.43811	3.77037	-0.23524	0.997866	33.904	28.0107	-0.275476	0.999202	45.2409	19.9713	-1.1797	0.0255666		chr10
Tlr1	toll-like receptor 1 precursor		X		0.156962	0.266539	0.763938	1	2.00229	0.238739	-3.06814	0.00311861	4.32016	2.34948	-0.878741	0.227828		chr5
Tm4sf20	transmembrane 4 L6 family member 20			X	0	0.0224879	inf	1	0.0632733	0.186124	1.55659	1	0	2.87315	inf	0.00195778		chr1
Tmcc3	transmembrane and coiled-coil domains protein 3			X	1.18764	1.37303	0.20927	0.997866	6.3414	3.32484	-0.931515	0.0869482	16.675	5.50436	-1.59904	0.00195778		chr10
Tmeff2	tomoregulin-2 precursor			X	0.622105	0.359811	-0.789919	1	1.02124	0.95163	-0.101844	0.999202	0.223415	1.55363	2.79784	0.0106769		chr1
Tmem117	transmembrane protein 117			X	0.114875	0.137646	0.260902	1	2.91078	1.26637	-1.20071	0.190458	10.3147	4.29888	-1.26266	0.0224812		chr15
Tmem134	transmembrane protein 134 isoform a	X			9.19021	4.51862	-1.02422	0.0281886	32.3548	34.5802	0.0959681	0.999202	16.2203	20.3021	0.323822	0.807983		chr19
Tmem151a	transmembrane protein 151A			X	0.0357079	0.101804	1.51148	1	0.873601	0.101514	-3.10529	1	2.6798	0.634061	-2.07943	0.00630909		chr19
Tmem163	transmembrane protein 163			X	0.0147597	0	-	1	0.8955	0.079647	-3.491	1	3.95216	1.02262	-1.95037	0.00195778		chr1
Tmem37	voltage-dependent calcium channel gamma-like			X	1.31328	1.02332	-0.359926	0.997866	5.70563	2.32826	-1.29313	0.211558	22.3359	2.83302	-2.97895	0.00195778		chr1
Tmem40	transmembrane protein 40 isoform a			X	0.354967	0.766139	1.10992	1	2.91433	2.00422	-0.540126	0.999202	14.5517	3.22503	-2.1738	0.00195778		chr6
Tmem45b	transmembrane protein 45B			X	0.444359	0.926183	1.05957	1	0.633485	1.17715	0.893919	0.999202	0.625	3.36805	2.42999	0.045144		chr9
Tmem52	transmembrane protein 52			X	10.0231	7.46947	-0.424246	0.986071	11.2052	7.29149	-0.619878	0.999202	34.5474	13.832	-1.32056	0.00746513		chr4
Tmem66	transmembrane protein 66	X			48.3274	19.8156	-1.28621	0.00639914	145.178	131.679	-0.140801	0.999202	94.3322	65.8226	-0.519167	0.486432		chr8
Tmem71	transmembrane protein 71		X		0.140096	0.031596	-2.1486	1	2.1308	0.317459	-2.74675	0.00558557	0.337952	0.320122	-0.0781952	1		chr15
Tmem8	transmembrane protein 8A precursor			X	0.613473	0.712365	0.215617	1	1.26952	1.61187	0.344445	0.999202	1.36114	0.437872	-1.63623	0.0363285		chr17
Tmigd1	transmembrane and immunoglobulin			X	2.40701	2.60227	0.112526	0.997866	41.3283	43.4441	0.0720285	0.999202	6.88947	51.4819	2.9016	0.00195778		chr11
Tnfrsf11b	tumor necrosis factor receptor superfamily			X	0.186293	0.324791	0.801938	1	2.98011	3.06102	0.0386437	0.999202	0.737354	2.6402	1.84022	0.00857642		chr15
Tnfrsf13c	tumor necrosis factor receptor superfamily		X		0	0	0	1	4.76931	0	-	0.00311861	0.0142622	0	-	1		chr15
Tnnc2	troponin C, skeletal muscle	X			85.7439	24.2079	-1.82456	0.00639914	0.0522323	0	-	1	0	0	0	1		chr2
Tnni2	troponin I, fast skeletal muscle	X			14.9492	4.53541	-1.72077	0.0215159	2.44678	1.409	-0.796213	0.999202	0.156282	0.347698	1.15369	1		chr7
Tns4	tensin-4 precursor			X	0.930724	0.831707	-0.162277	1	3.402	1.61827	-1.07194	0.129968	10.3282	4.51475	-1.19387	0.0181725		chr11
Tor3a	torsin-3A precursor			X	0.788971	1.21974	0.628529	0.86936	7.0601	6.80613	-0.0528551	0.999202	1.09031	3.04033	1.47949	0.0298234		chr1
Tox	thymocyte selection-associated high mobility		X		1.89184	1.65065	-0.196753	0.997866	2.09067	0.650454	-1.68444	0.0461637	0.550903	0.57951	0.0730355	1		chr4
Tpm2	tropomyosin beta chain			X	8.05078	3.93346	-1.03333	0.0991428	20.5943	21.5163	0.0631795	0.999202	19.3884	4.76326	-2.02518	0.00195778		chr4
Tpsb2	tryptase beta-2 precursor			X	0.458037	0.523039	0.191454	1	2.75242	2.59147	-0.0869324	0.999202	0.743892	3.23477	2.1205	0.0319759		chr17
Traf1	TNF receptor-associated factor 1		X		0.193774	0.0705569	-1.45751	1	3.33311	0.532576	-2.64581	0.00311861	0.738864	0.459443	-0.685423	1		chr2
Trat1	T-cell receptor-associated transmembrane adapter		X		0	0	0	1	1.53202	0	-	0.00311861	0	0	0	1		chr16
Trib1	tribbles homolog 1	X			2.06185	3.98344	0.950074	0.0403424	3.51536	4.19994	0.256697	0.999202	4.08689	4.87787	0.255248	0.850964		chr15
Trim16	tripartite motif-containing protein 16			X	1.61491	1.83298	0.182736	0.997866	8.43481	5.13946	-0.714739	0.384723	23.0865	6.27159	-1.88015	0.00195778		chr11
Trim24	transcription intermediary factor 1-alpha			X	1.71495	2.54899	0.571761	0.627363	5.93938	6.34022	0.0942193	0.999202	1.72881	4.35821	1.33396	0.0217343	X	chr6
Trim30a	tripartite motif-containing protein 30		X		1.12163	0.991417	-0.178032	0.997866	6.17146	1.87823	-1.71624	0.00311861	1.137	2.54316	1.16139	0.0999636		chr7
Tsc22d1	TSC22 domain family protein 1 isoform 2			X	22.3736	24.2441	0.115837	0.997866	209.276	182.323	-0.198912	0.999202	340.459	115.225	-1.56302	0.00195778		chr14
Tsc22d3	TSC22 domain family protein 3 isoform 1		X		25.8728	25.6442	-0.0128022	0.997866	79.2079	38.3013	-1.04825	0.0181081	40.4026	49.5383	0.294096	0.817808		chrX
Tsc22d4	TSC22 domain family protein 4			X	2.55458	2.23166	-0.194969	0.997866	12.615	12.443	-0.0198133	0.999202	4.97139	14.6141	1.55564	0.0181725		chr5
Tspan1	tetraspanin-1			X	0.682436	1.96011	1.52217	0.0849962	66.7289	67.746	0.0218228	0.999202	39.5722	11.5924	-1.77131	0.00195778		chr4
Tspan11	tetraspanin-11			X	0.066645	0.0718377	0.108244	1	1.13106	0.721067	-0.649464	0.999202	2.82842	0.520906	-2.4409	0.00195778		chr6
Tspan13	tetraspanin-13			X	31.0281	32.216	0.0542026	0.997866	209.363	208.814	-0.00378483	0.999202	37.2198	89.7977	1.27061	0.0233038		chr12
Tspan3	tetraspanin-3			X	2.61814	2.91398	0.154445	0.997866	45.6012	57.3614	0.331007	0.999202	4.97253	11.7332	1.23854	0.0241596		chr9
Tspan32	tetraspanin-32 isoform b		X		0.533273	0.179854	-1.56805	1	11.1099	1.07672	-3.36713	0.00311861	0.819066	1.29709	0.663221	0.654556		chr7
Tspan8	tetraspanin 8		X		4.33589	5.73573	0.403649	0.997866	24.8546	8.96964	-1.47039	0.00311861	88.5352	43.83	-1.01433	0.065976		chr10
Ttc36	tetratricopeptide repeat protein 36			X	0	0	0	1	0.278058	0.133853	-1.05474	1	1.12603	0	-	0.00195778		chr9
Ttpa	alpha-tocopherol transfer protein			X	5.79232	8.86859	0.614565	0.297546	0.498116	0.52915	0.0871965	1	1.59904	3.81973	1.25627	0.0283878		chr4
Ttr	transthyretin			X	93.6987	98.9386	0.0785032	0.997866	1.68156	0.557847	-1.59186	0.71184	27.602	6.33915	-2.12241	0.00195778		chr18
Tuba1c	tubulin alpha-1C chain			X	8.16874	10.6264	0.379468	0.932891	47.0691	45.5821	-0.0463114	0.999202	65.224	24.1999	-1.4304	0.00195778		chr15
Tubb2b	tubulin beta-2B chain			X	0.350166	0.611037	0.803222	1	1.96756	0.979263	-1.00664	0.806155	4.5917	1.17908	-1.96136	0.00857642		chr13
Txndc15	thioredoxin domain-containing protein 15			X	5.38805	3.28561	-0.713602	0.42825	23.7133	21.2443	-0.15862	0.999202	8.61296	23.2889	1.43506	0.0349537		chr13
Ubash3a	ubiquitin associated and SH3 domain containing,		X		0.00856877	0.0621353	2.85825	1	1.5594	0	-	0.00311861	0.0374423	0.0471341	0.3321	1		chr17
Ubtd1	ubiquitin domain-containing protein 1			X	1.4411	0.954243	-0.594738	0.997866	4.41078	6.80834	0.626268	0.999202	2.15897	8.49733	1.97667	0.00972942		chr19
Ucp1	mitochondrial brown fat uncoupling protein 1		X		0.702961	0.102914	-2.77201	1	0	15.1497	inf	0.00311861	0	0.0562619	inf	1		chr8
Ucp2	mitochondrial uncoupling protein 2			X	38.7932	40.0238	0.0450568	0.997866	87.6216	82.9089	-0.0797597	0.999202	129.378	58.1578	-1.15355	0.049674		chr7
Ugp2	UTP--glucose-1-phosphate uridylyltransferase			X	2.93803	2.89204	-0.022761	0.997866	126.925	143.171	0.173763	0.999202	7.46678	16.4942	1.1434	0.0117926	X	chr11
Uhrf1bp1l	UHRF1-binding protein 1-like			X	1.30959	1.42005	0.116819	0.997866	6.36581	4.49669	-0.50148	0.970152	13.4451	5.64736	-1.25143	0.0106769		chr10
Unc13b	protein unc-13 homolog B isoform 1		X	X	1.73808	1.73963	0.00128453	0.997866	8.50594	2.87663	-1.56409	0.00558557	34.6797	7.5986	-2.19029	0.00195778		chr4
Unc93a	protein unc-93 homolog A			X	0.103917	0.161548	0.636528	1	0.254219	0.0141795	-4.1642	1	2.34311	0.767196	-1.61076	0.0442238		chr17
Unc93b1	protein unc-93 homolog B1 isoform a	X	X		5.92667	2.9207	-1.02091	0.0349318	25.9138	13.708	-0.918704	0.0428939	6.34241	10.2976	0.699202	0.413376		chr19
Upk3a	uroplakin-3a precursor	X			0	4.46748	inf	0.00639914	0.0282278	0	-	1	0	0.183196	inf	1		chr15
Upp2	uridine phosphorylase 2			X	0.0366703	0.043591	0.249418	1	0.306088	0	-	1	3.44457	0.296117	-3.54008	0.0181725		chr2
Usp18	ubl carboxyl-terminal hydrolase 18	X		X	6.84886	22.9024	1.74156	0.00639914	23.5627	25.607	0.120034	0.999202	10.253	37.5671	1.87343	0.00195778		chr6
Vat1	synaptic vesicle membrane protein VAT-1 homolog			X	2.73334	2.57313	-0.0871418	0.997866	4.84329	5.25456	0.117583	0.999202	2.62771	5.96363	1.18238	0.0363285		chr11
Vav1	proto-oncogene vav isoform 2		X		0.377305	0.240646	-0.648816	1	2.44954	0.651636	-1.91037	0.00801929	0.590404	0.700693	0.247081	1		chr17
Vegfa	vascular endothelial growth factor A isoform 1			X	0.828181	1.03674	0.324032	1	3.74049	3.00541	-0.315665	0.999202	12.5183	3.44453	-1.86166	0.00195778		chr17
Vim	vimentin			X	16.6753	8.42271	-0.985354	0.0886328	39.1544	30.9957	-0.337104	0.999202	10.012	28.9061	1.52965	0.00498168		chr2
Vpreb3	pre-B lymphocyte protein 3		X		0.0710528	0	-	1	4.40119	0	-	0.00311861	0.130024	0.201919	0.634997	1		chr10
Wfdc12	WAP four-disulfide core domain protein 12			X	2704.78	2496.42	-0.115653	0.997866	15755.4	16181	0.0384532	0.999202	14204.6	3393.43	-2.06554	0.040252		chr2
Wfdc2	WAP four-disulfide core domain protein 2	X			17.9083	33.9296	0.921916	0.0349318	114.745	63.2047	-0.860329	0.0583667	111.72	96.5831	-0.210043	0.879639		chr2
Wnt4	protein Wnt-4 precursor		X	X	0.285271	0.592238	1.05384	1	4.24622	1.57132	-1.4342	0.00558557	13.598	4.57913	-1.57024	0.00195778		chr4
Wwox	WW domain-containing oxidoreductase			X	2.37751	2.00405	-0.246533	0.997866	14.5395	11.2434	-0.370898	0.999202	26.6374	4.95263	-2.42719	0.00195778		chr8
Xaf1	XIAP-associated factor 1	X		X	1.21525	3.55545	1.54878	0.00639914	3.65007	2.67968	-0.445866	0.999202	1.25802	4.66094	1.88946	0.00195778		chr11
Zbtb42	zinc finger and BTB domain-containing protein			X	1.73107	1.79031	0.0485431	0.997866	5.38769	5.66375	0.0720907	0.999202	7.05178	3.33629	-1.07974	0.043899		chr12
Zfp36l1	zinc finger protein 36, C3H1 type-like 1			X	5.72384	5.1196	-0.160953	0.997866	14.7146	13.7136	-0.101644	0.999202	5.36792	11.3193	1.07635	0.0414969	X	chr12
Zfp385b	zinc finger protein 385B isoform 1			X	0.0509455	0.0986687	0.953637	1	0.858122	0.19617	-2.12908	1	4.26047	0.953403	-2.15985	0.00195778		chr2
Zfp52	zinc finger protein 52			X	0.487431	0.559654	0.199337	1	1.78189	1.05007	-0.762922	0.999202	3.48043	1.14166	-1.60814	0.0117926	X	chr17
Zfp791	zinc finger protein 791			X	1.28503	1.3469	0.0678333	0.997866	4.7036	3.77837	-0.316002	0.999202	13.549	5.68738	-1.25235	0.0262162		chr8
Znhit2-ps	zinc finger HIT domain-containing protein 2			X	0.807119	1.22037	0.596461	0.997866	2.04926	3.38298	0.723189	0.999202	0.484455	2.93751	2.60016	0.0319759		chr19
																	y total	3
																	X total	27
																	Total in genomes	1019/23282
