# Supplementary material for: Sexual dimorphisms in the transcriptomes of murine salivary glands
Source: FEBS Open Bio. 2019 Mar 30;9(5):947–58. doi: 10.1002/2211-5463.12625 (PMC6487692; doi:10.1002/2211-5463.12625)
Supplement: Supplementary file 2 — Table S2. Enriched GO terms associated with sex‐wise differentially expressed protein‐coding genes in murine parotid, sublingual, and submandibular salivary glands. [file FEB4-9-947-s002.xlsx]

## Sheet: sortedGOTerm
Supplemental Table 2. Enriched GO terms associated with sex-wise differentially expressed protein-coding genes in murine parotid, sublingual and submandibular salivary glands.
Columns from left to right: Enriched GO Terms: Panels (A) biological process, (B) cellular component and (C) molecular function GO terms; differentially expressed (DE) genes in
female vs. male parotid (PG), sublingual (SLG) and submandibular (SMG) glands, respectively (highlighted in blue); IDs of DE genes associated with GO Terms in parotid (PG),
sublingual (SLG) and submandibular (SMG) glands, respectively. The biological process, cellular component and molecular function GO terms associated with the differentially
expressed, sex-enriched genes as listed in Supplemental Table 1 were extracted from the Gene Ontology Consortium database (http://www.geneontology.org) and supplemented
with InterProScan output. The GO enrichment analysis was performed using the FUNC packages on the differentially expressed, sex-enriched genes in the three glands. In the
molecular function GO term category, the unique GO terms that associated with SEGs for male and female PG included several involved in genetic information processing/
transcriptional regulation. The unique GO terms between the male and female SLG were more involved in signal transduction, while many of the unique GO terms between
the male and female SMG were related to binding of polysaccharides.
Enriched GO Terms	DE between PG female_vs_male	DE between SLG female_vs_male	DE between SMG female_vs_male	IDs of the DE in PG associated with the enriched GO terms	IDs of the DE in SLG associated with the enriched GO terms	IDs of the DE in SMG associated with the enriched GO terms
Panel A: biological_process
biological_process%%%cellular response to interferon-beta%%%GO:0035458	1	1	1	Gbp3;Ifit3;Igtp;Irgm1;Stat1;	9930111J21Rik1;Ifi47;Igtp;Pyhin1;Tgtp1;	Gbp6;Ifi205;Ifit1;Ifit3;Igtp;Irgm2;Stat1;
biological_process%%%cellular response to interferon-gamma%%%GO:0071346	1	1	1	Ccl8;Gbp3;Gbp7;	Ccl19;Ccl22;Ccl4;Ccl5;Ccl8;Gbp4;Gbp8;Gbp9;	Ccl11;Ccl6;Ccl9;Gbp6;Irf8;Slc26a6;
biological_process%%%innate immune response%%%GO:0045087	1	1	0	Bpifb1;Bst2;C1qa;C1qb;Cfp;Ddx3x;Dhx58;Eif2ak2;Fgb;Ifit3;Irf7;Irgm1;Oasl2;Rsad2;Unc93b1;	Btk;Cd84;Cfb;Grap;Igj;Lck;Lcn2;Lgals3;Ly9;Pik3cd;Ptk2b;Sh2d1a;Sla;Sp110;Tlr1;Unc93b1;	C1qa;C1qc;C1s;C3;Cd14;Cd55;Ddx58;Ifit1;Ifit2;Ifit3;Ifitm1;Irf7;Lcn2;Mif;Mx1;Oasl2;Ppp1r14b;S100a8;S100a9;Spon2;
biological_process%%%negative regulation of fibroblast growth factor receptor signaling pathway%%%GO:0040037	1	1	0	Shisa2;Thbs1;	Ngfr;Wnt4;	Ngfr;Thbs1;Wnt4;
biological_process%%%defense response to virus%%%GO:0051607	1	0	1	Bst2;Dhx58;Eif2ak2;Ifit3;Isg15;Oasl2;Rsad2;Unc93b1;	Cd40;Gm14446;Ptprc;Tagap;Unc93b1;	Ddx58;Ddx60;Ifit1;Ifit2;Ifit3;Ifitm1;Il33;Isg15;Mx1;Oas1b;Oasl2;Spon2;
biological_process%%%negative regulation of peptidase activity%%%GO:0010466	1	0	1	Ecm1;Expi;Wfdc2;	Cst7;Ngf;Ngp;Serpinb1a;	App;BC048546;Gpc3;Ngf;Pi16;Serpinb11;Serpinb1a;Serpinb6a;Timp3;Wfdc12;
biological_process%%%protein heterotrimerization%%%GO:0070208	1	0	1	Col1a1;Col1a2;	Adipoq;	C1qtnf1;Col1a1;Col6a1;Col6a2;
biological_process%%%adhesion of symbiont to host%%%GO:0044406	1	0	0	Gbp3;Gbp7;	Gbp9;	Gbp6;
biological_process%%%blood coagulation, fibrin clot formation%%%GO:0072378	1	0	0	F13a1;Fgb;
biological_process%%%defense response to Gram-positive bacterium%%%GO:0050830	1	0	0	Gbp3;Gbp7;Lyz2;	Gbp9;Il27ra;	Gbp6;Lyz1;Lyz2;Pld1;
biological_process%%%glycerol biosynthetic process from pyruvate%%%GO:0046327	1	0	0	Pck1;
biological_process%%%hyaloid vascular plexus regression%%%GO:1990384	1	0	0	Ninj1;
biological_process%%%mitochondrial electron transport, cytochrome c to oxygen%%%GO:0006123	1	0	0	Cox5a;Cox8b;	Cox8b;	Cox5a;Cox8b;
biological_process%%%negative regulation of angiogenesis%%%GO:0016525	1	0	0	1190002H23Rik;Ptn;Stat1;Thbs1;	Cxcr3;Ngfr;Ngp;	Amot;Cd59a;Ngfr;Ptn;Stat1;Thbs1;
biological_process%%%negative regulation of blood coagulation%%%GO:0030195	1	0	0	Apoe;Cd34;	Tspan8;	Cd34;Thbd;
biological_process%%%negative regulation of blood vessel endothelial cell migration%%%GO:0043537	1	0	0	1190002H23Rik;Apoe;Thbs1;		Thbs1;
biological_process%%%negative regulation of cGMP-mediated signaling%%%GO:0010754	1	0	0	Thbs1;		Thbs1;
biological_process%%%negative regulation of cellular response to heat%%%GO:1900035	1	0	0	Cd34;		Cd34;
biological_process%%%negative regulation of dendritic cell antigen processing and presentation%%%GO:0002605	1	0	0	Thbs1;		Thbs1;
biological_process%%%negative regulation of double-strand break repair via nonhomologous end joining%%%GO:2001033	1	0	0	Hsf1;
biological_process%%%negative regulation of endothelial cell proliferation%%%GO:0001937	1	0	0	1190002H23Rik;Apoe;Stat1;Thbs1;	Cxcr3;	Stat1;Thbs1;
biological_process%%%negative regulation of exit from mitosis%%%GO:0001100	1	0	0	1190002H23Rik;
biological_process%%%negative regulation of glial cell proliferation%%%GO:0060253	1	0	0	Idh2;Ptn;		Ptn;
biological_process%%%negative regulation of macrophage fusion%%%GO:0034240	1	0	0	Stat1;		Stat1;
biological_process%%%negative regulation of matrix metallopeptidase secretion%%%GO:1904465	1	0	0	Idh2;
biological_process%%%negative regulation of presynaptic membrane organization%%%GO:1901630	1	0	0	Apoe;
biological_process%%%negative regulation of viral genome replication%%%GO:0045071	1	0	0	Bst2;Eif2ak2;Isg15;Rsad2;	Ccl5;	Isg15;
biological_process%%%phosphocreatine biosynthetic process%%%GO:0046314	1	0	0	Ckm;
biological_process%%%positive regulation of endothelial cell apoptotic process%%%GO:2000353	1	0	0	1190002H23Rik;Thbs1;	Cd40;	Cd248;Thbs1;
biological_process%%%positive regulation of lipid transport across blood brain barrier%%%GO:1903002	1	0	0	Apoe;
biological_process%%%positive regulation of transcription from RNA polymerase II promoter in response to heat stress%%%GO:0061408	1	0	0	Hsf1;
biological_process%%%positive regulation of transforming growth factor beta production%%%GO:0071636	1	0	0	Cd34;Thbs1;		Cd34;Thbs1;
biological_process%%%regulation of MyD88-independent toll-like receptor signaling pathway%%%GO:0034127	1	0	0	Irf7;		Irf7;
biological_process%%%response to interferon-alpha%%%GO:0035455	1	0	0	Bst2;Eif2ak2;	Tgtp1;
biological_process%%%response to interferon-beta%%%GO:0035456	1	0	0	Bst2;Stat1;Xaf1;	Ikbke;	Stat1;Xaf1;
biological_process%%%response to stilbenoid%%%GO:0035634	1	0	0	Ifit3;Ly6d;Usp18;	Ly6d;	Ifit3;Ly6d;Usp18;
biological_process%%%response to type I interferon%%%GO:0034340	1	0	0	Isg15;Stat1;	Ikbke;	Isg15;Stat1;
biological_process%%%sarcomere organization%%%GO:0045214	1	0	0	Casq1;Krt19;Mybpc2;	Krt19;	Capn3;Casq2;
biological_process%%%skin morphogenesis%%%GO:0043589	1	0	0	Col1a1;Col1a2;		Col1a1;
biological_process%%%transcription factor TFIIIB complex assembly%%%GO:0070217	1	0	0	Maf1;
biological_process%%%inflammatory response%%%GO:0006954	0	1	1	Ccl8;Ecm1;Thbs1;	Ccl19;Ccl22;Ccl4;Ccl5;Ccl8;Ccr7;Cd40;Chia;Cxcl13;Cxcr3;Ngfr;Pik3cd;Prkcq;Tlr1;	Atrn;C3;Ccl11;Ccl6;Ccl9;Cd14;Cxcl13;Ggt5;Itgb6;Mif;Ngfr;Odam;S100a8;S100a9;Sphk1;Thbs1;Tnfrsf11b;Tpsb2;
biological_process%%%positive regulation of angiogenesis%%%GO:0045766	0	1	1	Cd34;Ecm1;Thbs1;	Ccl5;Cxcr3;Ets1;Itgb2;Lgals3;Prkcb;Ptk2b;	C3;Ccl11;Cd34;Epha1;Fgf1;Hipk2;Hspb6;Lrg1;Sphk1;Thbs1;Vegfa;
biological_process%%%renal vesicle induction%%%GO:0072034	0	1	1		Wnt4;	Sox9;Wnt4;
biological_process%%%B cell activation%%%GO:0042113	0	1	0		Bank1;Blnk;Cd40;Icosl;Lat2;Lax1;Pik3cd;Prkcb;
biological_process%%%B cell homeostasis%%%GO:0001782	0	1	0		Dock10;Mef2c;Nckap1l;Pik3cd;Tnfrsf13c;	Spns2;
biological_process%%%B cell receptor signaling pathway%%%GO:0050853	0	1	0		Cd79b;Klhl6;Lat2;Lck;Mef2c;Nckap1l;Plcg2;Prkcb;Ptpn6;Ptprc;
biological_process%%%T cell costimulation%%%GO:0031295	0	1	0		Card11;Ccl19;Cd28;Cd3e;Spn;Tnfrsf13c;
biological_process%%%T cell migration%%%GO:0072678	0	1	0		Itgb7;Msn;Myo1g;S1pr1;
biological_process%%%T cell receptor V(D)J recombination%%%GO:0033153	0	1	0		Lef1;Tcf7;
biological_process%%%T cell receptor signaling pathway%%%GO:0050852	0	1	0		Cd28;Cd3e;Lcp2;Pde4b;Plcg2;Ptpn22;Ptprc;Skap1;	Rbck1;Thy1;
biological_process%%%adaptive immune response%%%GO:0002250	0	1	0	Emr1;Fgb;Unc93b1;	Btk;Cd4;Cd79b;Cd7;Cd84;Icosl;Igj;Lat2;Lax1;Ly9;Myo1g;Pik3cd;Prkcb;Ptk2b;Sh2d1a;Skap1;Tnfrsf13c;Trat1;Unc93b1;	Efcab4b;
biological_process%%%androgen biosynthetic process%%%GO:0006702	0	1	0		Wnt4;	Wnt4;
biological_process%%%antigen processing and presentation of exogenous peptide antigen via MHC class II%%%GO:0019886	0	1	0	Unc93b1;	H2-DMa;H2-DMb2;H2-Oa;Unc93b1;	Ifi30;
biological_process%%%brown fat cell differentiation%%%GO:0050873	0	1	0		Adig;Adipoq;Fabp4;Ucp1;	Adig;Arl4a;Lrg1;Plac8;Slc2a4;
biological_process%%%cellular potassium ion homeostasis%%%GO:0030007	0	1	0		Atp1a2;Bsnd;Camk2d;	Camk2d;
biological_process%%%cellular response to drug%%%GO:0035690	0	1	0		Adipoq;Ccl4;Cd69;Mef2c;Pde4b;	Mcpt1;Mylk;Pde2a;
biological_process%%%cellular response to interleukin-1%%%GO:0071347	0	1	0	Ccl8;	Ccl19;Ccl22;Ccl4;Ccl5;Ccl8;	Ccl11;Ccl6;Ccl9;Fn1;
biological_process%%%cellular response to tumor necrosis factor%%%GO:0071356	0	1	0	Ccl8;	Ccl19;Ccl22;Ccl4;Ccl5;Ccl8;Fabp4;	Ccl11;Ccl6;Ccl9;Slc2a4;Zfp36l1;
biological_process%%%chemokine-mediated signaling pathway%%%GO:0070098	0	1	0	Ccl8;	Ccl19;Ccl22;Ccl4;Ccl5;Ccl8;Cxcl13;Ppbp;Ptk2b;	Ccl11;Ccl6;Ccl9;Cxcl12;Cxcl13;
biological_process%%%defense response to protozoan%%%GO:0042832	0	1	0	Gbp3;Gbp7;	Cd37;Cd40;Gbp9;Il4ra;Tspan32;	Gbp6;Irf8;Irgm2;
biological_process%%%defense response%%%GO:0006952	0	1	0	Hsf1;Igtp;Irgm1;	9930111J21Rik1;Cd83;Cxcl13;Ifi47;Igtp;Lsp1;Ngp;Ppbp;Ptprcap;Tlr1;	Cxcl12;Cxcl13;Defa17;Defa20;Defa21;Defa22;Defa5;Gm15284;Igtp;
biological_process%%%establishment of T cell polarity%%%GO:0001768	0	1	0		Ccl19;Ccr7;Dock2;
biological_process%%%female sex determination%%%GO:0030237	0	1	0		Wnt4;	Wnt4;
biological_process%%%heterotypic cell-cell adhesion%%%GO:0034113	0	1	0		Cd2;Itgb2;Itgb7;Ptprc;	Perp;Rnase10;
biological_process%%%immune response%%%GO:0006955	0	1	0	Ccl8;Oasl2;	Blnk;Ccl19;Ccl22;Ccl4;Ccl5;Ccl8;Ccr7;Cd28;Cd4;Cxcl13;H2-DMa;H2-DMb2;H2-Oa;H2-Ob;Lax1;Lcp2;March1;Ngfr;Ppbp;Tlr1;Vav1;Vpreb3;	Ccl11;Ccl28;Ccl6;Ccl9;Cxcl12;Cxcl13;Enpp1;Enpp2;Irf8;Nfil3;Ngfr;Oas1b;Oasl2;P2ry14;Tnfrsf11b;
biological_process%%%immunological synapse formation%%%GO:0001771	0	1	0		Ccl19;Dock2;Dock8;Msn;
biological_process%%%integrin-mediated signaling pathway%%%GO:0007229	0	1	0		Itgal;Itgb2;Itgb7;Ptk2b;Tspan32;Vav1;	Col3a1;Itgb6;Thy1;
biological_process%%%interleukin-12 secretion%%%GO:0072610	0	1	0		Ccl19;Ccr7;
biological_process%%%leukocyte chemotaxis%%%GO:0030595	0	1	0		Ccl4;Coro1a;Il16;S1pr1;	S100a9;
biological_process%%%lymph node development%%%GO:0048535	0	1	0		Ccr7;Cxcl13;Ikzf1;Il7r;	Cd248;Cxcl13;Spns2;
biological_process%%%lymphocyte chemotaxis%%%GO:0048247	0	1	0	Ccl8;	Ccl19;Ccl22;Ccl4;Ccl5;Ccl8;	Ccl11;Ccl6;Ccl9;
biological_process%%%marginal zone B cell differentiation%%%GO:0002315	0	1	0		Dock10;Mfng;Ptk2b;
biological_process%%%mast cell activation%%%GO:0045576	0	1	0		Cd48;Lcp2;Rhoh;
biological_process%%%mature conventional dendritic cell differentiation%%%GO:0097029	0	1	0		Ccl19;Ccr7;
biological_process%%%metanephric mesenchymal cell differentiation%%%GO:0072162	0	1	0		Wnt4;	Wnt4;
biological_process%%%metanephric tubule formation%%%GO:0072174	0	1	0		Wnt4;	Wnt4;
biological_process%%%monocyte chemotaxis%%%GO:0002548	0	1	0	Ccl8;	Ccl19;Ccl22;Ccl4;Ccl8;Lgals3;	Ccl11;Ccl6;Ccl9;
biological_process%%%myeloid dendritic cell chemotaxis%%%GO:0002408	0	1	0		Ccl19;Ccr7;
biological_process%%%negative regulation of B cell activation%%%GO:0050869	0	1	0		Bank1;Inpp5d;Samsn1;Tbc1d10c;
biological_process%%%negative regulation of B cell receptor signaling pathway%%%GO:0050859	0	1	0		Lpxn;Ptpn6;
biological_process%%%negative regulation of MAP kinase activity%%%GO:0043407	0	1	0	Apoe;	Adipoq;Ptpn6;Rgs14;	Dusp1;
biological_process%%%negative regulation of T cell apoptotic process%%%GO:0070233	0	1	0		Ccl5;Dock8;Prkcq;
biological_process%%%negative regulation of T cell mediated cytotoxicity%%%GO:0001915	0	1	0		Il7r;Ptprc;
biological_process%%%negative regulation of T cell receptor signaling pathway%%%GO:0050860	0	1	0		Lgals3;Ptpn22;Ptpn6;Ubash3a;	Thy1;
biological_process%%%negative regulation of antigen processing and presentation of peptide antigen via MHC class II%%%GO:0002587	0	1	0		H2-Oa;H2-Ob;
biological_process%%%negative regulation of interleukin-4 production%%%GO:0032713	0	1	0		Cd83;Lef1;
biological_process%%%negative regulation of interleukin-6 secretion%%%GO:1900165	0	1	0		Bank1;Cd84;Ptpn22;
biological_process%%%negative regulation of macrophage apoptotic process%%%GO:2000110	0	1	0		Ccl5;St6gal1;
biological_process%%%negative regulation of male gonad development%%%GO:2000019	0	1	0		Wnt4;	Wnt4;
biological_process%%%negative regulation of myeloid dendritic cell activation%%%GO:0030886	0	1	0		Cd37;Tspan32;
biological_process%%%negative regulation of synaptic plasticity%%%GO:0031914	0	1	0		Rgs14;Unc13b;	Unc13b;
biological_process%%%negative thymic T cell selection%%%GO:0045060	0	1	0		Ccr7;Cd28;Cd3e;Dock2;Ptprc;Spn;
biological_process%%%neutrophil chemotaxis%%%GO:0030593	0	1	0	Ccl8;	Ccl19;Ccl22;Ccl4;Ccl5;Ccl8;Itgb2;Lgals3;Nckap1l;Pde4b;Ppbp;Vav1;	Ccl11;Ccl6;Ccl9;S100a8;S100a9;Spp1;
biological_process%%%non-canonical Wnt signaling pathway via MAPK cascade%%%GO:0038030	0	1	0		Wnt4;	Wnt4;
biological_process%%%paramesonephric duct development%%%GO:0061205	0	1	0		Wnt4;	Wnt4;
biological_process%%%peptidyl-tyrosine autophosphorylation%%%GO:0038083	0	1	0		Btk;Grap;Lck;Ptk2b;Sla;
biological_process%%%positive regulation of B cell differentiation%%%GO:0045579	0	1	0		Ikzf1;Il2rg;Inpp5d;Nckap1l;	Mmp14;
biological_process%%%positive regulation of B cell proliferation%%%GO:0030890	0	1	0		Card11;Cd40;Mef2c;Nckap1l;Ptprc;Sash3;Tnfrsf13c;	Mif;
biological_process%%%positive regulation of CD4-positive, alpha-beta T cell differentiation%%%GO:0043372	0	1	0		Cd83;Nckap1l;Sash3;
biological_process%%%positive regulation of ERK1 and ERK2 cascade%%%GO:0070374	0	1	0	Ccl8;Fgb;Phb2;	Camk2d;Ccl19;Ccl22;Ccl4;Ccl5;Ccl8;Cd4;Ptk2b;Ptpn22;	C3;Camk2d;Ccl11;Ccl6;Ccl9;Fbxw7;Mif;Vegfa;
biological_process%%%positive regulation of GTPase activity%%%GO:0043547	0	1	0	Ccl8;	Ccl19;Ccl22;Ccl4;Ccl5;Ccl8;Ccr7;Cd40;Dock10;Rasgef1b;S1pr1;Vav1;Wnt4;	Ccl11;Ccl6;Ccl9;Odam;Rap1gap;Rasgef1b;Sh3bgrl3;Thy1;Wnt4;
biological_process%%%positive regulation of NF-kappaB transcription factor activity%%%GO:0051092	0	1	0	Eif2ak2;	Card11;Cd40;Cd84;Itgb2;Prkcb;Prkcq;Traf1;	Capn3;Clu;Rbck1;Sphk1;
biological_process%%%positive regulation of Rac protein signal transduction%%%GO:0035022	0	1	0		Camk2d;Dock2;	Camk2d;
biological_process%%%positive regulation of T cell chemotaxis%%%GO:0010820	0	1	0		Ccl5;Ccr7;Cxcl13;	Cxcl13;
biological_process%%%positive regulation of T cell proliferation%%%GO:0042102	0	1	0		Card11;Ccl19;Ccl5;Ccr7;Cd28;Cd3e;Cd4;Coro1a;Itgal;Nckap1l;Prkcq;Ptprc;Sash3;Spn;Tnfrsf13c;
biological_process%%%positive regulation of aldosterone biosynthetic process%%%GO:0032349	0	1	0		Wnt4;	Wnt4;
biological_process%%%positive regulation of alpha-beta T cell proliferation%%%GO:0046641	0	1	0		Cd28;Cd3e;Ptprc;
biological_process%%%positive regulation of calcium ion transport%%%GO:0051928	0	1	0		Ccl4;Ccl5;	Efcab4b;Mylk;
biological_process%%%positive regulation of calcium-mediated signaling%%%GO:0050850	0	1	0		Ccl4;Cd3e;Cd4;Itgal;Trat1;
biological_process%%%positive regulation of cell adhesion mediated by integrin%%%GO:0033630	0	1	0		Nckap1l;Ptpn6;Tgfb2;	Tgfb2;
biological_process%%%positive regulation of cell-cell adhesion mediated by integrin%%%GO:0033634	0	1	0		Ccl5;Cxcl13;	Cxcl13;
biological_process%%%positive regulation of dendritic cell antigen processing and presentation%%%GO:0002606	0	1	0		Ccl19;Ccr7;
biological_process%%%positive regulation of dermatome development%%%GO:0061184	0	1	0		Wnt4;	Wnt4;
biological_process%%%positive regulation of erythrocyte differentiation%%%GO:0045648	0	1	0	Isg15;	Ets1;Inpp5d;Nckap1l;	Isg15;
biological_process%%%positive regulation of gamma-delta T cell differentiation%%%GO:0045588	0	1	0		Lck;Nckap1l;Ptprc;
biological_process%%%positive regulation of germinal center formation%%%GO:0002636	0	1	0		H2-DMa;Tnfrsf13c;
biological_process%%%positive regulation of humoral immune response%%%GO:0002922	0	1	0		Ccr7;H2-DMa;
biological_process%%%positive regulation of interferon-gamma production%%%GO:0032729	0	1	0		Cd3e;Il27ra;Pde4b;Sash3;	Cd14;Irf8;
biological_process%%%positive regulation of interleukin-12 production%%%GO:0032735	0	1	0		Ccl19;Ccr7;Cd40;	Irf8;
biological_process%%%positive regulation of interleukin-2 biosynthetic process%%%GO:0045086	0	1	0		Card11;Cd28;Cd3e;Prkcq;
biological_process%%%positive regulation of interleukin-2 production%%%GO:0032743	0	1	0		Cd83;Pde4b;Sash3;
biological_process%%%positive regulation of interleukin-4 production%%%GO:0032753	0	1	0		Cd28;Cd3e;Prkcq;Sash3;	Il33;
biological_process%%%positive regulation of isotype switching to IgG isotypes%%%GO:0048304	0	1	0		Cd28;Cd40;Ptprc;
biological_process%%%positive regulation of myeloid cell apoptotic process%%%GO:0033034	0	1	0		Adipoq;
biological_process%%%positive regulation of myoblast fusion%%%GO:1901741	0	1	0	Ccl8;	Ccl8;Cd53;Il4ra;	Cxcl12;
biological_process%%%positive regulation of natural killer cell chemotaxis%%%GO:2000503	0	1	0		Ccl4;Ccl5;
biological_process%%%positive regulation of neurotrophin TRK receptor signaling pathway%%%GO:0051388	0	1	0		Cyfip2;Ngf;	Ngf;
biological_process%%%positive regulation of neutrophil chemotaxis%%%GO:0090023	0	1	0	Rac2;	Ccl19;Ccr7;Nckap1l;Ppbp;Rac2;Sell;
biological_process%%%positive regulation of phosphatidylinositol 3-kinase signaling%%%GO:0014068	0	1	0		Ccl5;Cd28;Hcls1;Hcst;Prr5l;Ptpn6;Tgfb2;	Prr5l;Sox9;Tgfb2;
biological_process%%%positive regulation of tumor necrosis factor biosynthetic process%%%GO:0042535	0	1	0	Thbs1;	Cd209b;Spn;Tlr1;	Thbs1;
biological_process%%%positive regulation of tumor necrosis factor production%%%GO:0032760	0	1	0		Ccl19;Ccl4;Ccr7;Cd2;Sash3;	Cd14;Clu;Spon2;
biological_process%%%positive regulation of tyrosine phosphorylation of STAT protein%%%GO:0042531	0	1	0		Ccl5;Hcls1;
biological_process%%%positive thymic T cell selection%%%GO:0045059	0	1	0		Dock2;H2-DMa;Ptprc;
biological_process%%%regulation of B cell differentiation%%%GO:0045577	0	1	0		Card11;Ptpn6;Ptprc;	Zfp36l1;
biological_process%%%regulation of defense response to virus%%%GO:0050688	0	1	0		Cd37;Gbp4;Spn;Tspan32;
biological_process%%%regulation of regulatory T cell differentiation%%%GO:0045589	0	1	0		Cd28;Ctla2a;Lck;
biological_process%%%regulation of release of sequestered calcium ion into cytosol%%%GO:0051279	0	1	0		Coro1a;Ngf;Ptk2b;Ptpn6;	Ngf;
biological_process%%%release of sequestered calcium ion into cytosol%%%GO:0051209	0	1	0		Ccl19;Lck;Plcg2;Ptprc;
biological_process%%%somatotropin secreting cell differentiation%%%GO:0060126	0	1	0		Wnt4;	Wnt4;
biological_process%%%tertiary branching involved in mammary gland duct morphogenesis%%%GO:0060748	0	1	0		Wnt4;	Wnt4;
biological_process%%%thyroid-stimulating hormone-secreting cell differentiation%%%GO:0060129	0	1	0		Wnt4;	Wnt4;
biological_process%%%trachea gland development%%%GO:0061153	0	1	0		Edaradd;Lef1;	Edaradd;
biological_process%%%5-phosphoribose 1-diphosphate biosynthetic process%%%GO:0006015	0	0	1			Prps1;Pygl;
biological_process%%%Harderian gland development%%%GO:0070384	0	0	1			Rarg;Sox9;
biological_process%%%SMAD protein import into nucleus%%%GO:0007184	0	0	1		Tgfb2;	Gdf5;Tgfb2;Tgfb3;
biological_process%%%aorta smooth muscle tissue morphogenesis%%%GO:0060414	0	0	1			Col3a1;Mylk;
biological_process%%%biomineral tissue development%%%GO:0031214	0	0	1	Ecm1;	Cst10;Srgn;	Bglap-rs1;Cst10;Ddr2;Enpp1;Fam20a;Odam;Spp1;
biological_process%%%bone mineralization%%%GO:0030282	0	0	1	Ptn;		Clec3b;Gpc3;Mtss1;Ptn;
biological_process%%%bone trabecula formation%%%GO:0060346	0	0	1	Col1a1;		Col1a1;Mmp2;Vegfa;
biological_process%%%canonical glycolysis%%%GO:0061621	0	0	1			Hk1;Pfkm;
biological_process%%%cardiac left ventricle morphogenesis%%%GO:0003214	0	0	1		Tgfb2;	Cpe;Fgf9;Tgfb2;
biological_process%%%cell redox homeostasis%%%GO:0045454	0	0	1			Egln2;Gclc;Glrx5;Pdia4;Pdia5;Sh3bgrl3;Txndc15;
biological_process%%%cellular response to interferon-alpha%%%GO:0035457	0	0	1	Ifit3;		Ifit1;Ifit2;Ifit3;
biological_process%%%cellular response to osmotic stress%%%GO:0071470	0	0	1	Ddx3x;		Serpinb6a;Slc2a4;
biological_process%%%central nervous system myelin maintenance%%%GO:0032286	0	0	1		Fa2h;	Clu;Fa2h;
biological_process%%%chondrocyte hypertrophy%%%GO:0003415	0	0	1			Sox9;
biological_process%%%collagen fibril organization%%%GO:0030199	0	0	1	Col1a1;Col1a2;	Tgfb2;	Col1a1;Col3a1;Ddr2;Dpt;Mkx;Tgfb2;
biological_process%%%complement activation, classical pathway%%%GO:0006958	0	0	1	C1qa;C1qb;		C1qa;C1qc;C1s;C3;Cd55;
biological_process%%%defense response to bacterium%%%GO:0042742	0	0	1	Isg15;Lyz2;	Cxcl13;Spn;Tlr1;	Adamts5;Ang4;Bpifa2;Cxcl13;Defa21;Defa22;Defa5;Irf8;Irgm2;Isg15;Lyz1;Lyz2;Plac8;Spon2;Wfdc12;
biological_process%%%dipeptide transport%%%GO:0042938	0	0	1			Slc15a1;Slc15a2;
biological_process%%%extracellular matrix organization%%%GO:0030198	0	0	1		Lgals3;Tgfb2;	App;B4galt1;Col5a3;Cyr61;Fn1;Olfml2b;Postn;Sox9;Tgfb2;Tnfrsf11b;
biological_process%%%face morphogenesis%%%GO:0060325	0	0	1	Col1a1;	Lef1;Tgfb2;	Col1a1;Mmp2;Pax9;Tgfb2;Tgfb3;
biological_process%%%glutathione biosynthetic process%%%GO:0006750	0	0	1			Gclc;Ggt1;Ggt5;
biological_process%%%microglial cell proliferation%%%GO:0061518	0	0	1			Clu;Il33;
biological_process%%%negative regulation of alkaline phosphatase activity%%%GO:0010693	0	0	1		Tgfb2;	Hpn;Tgfb2;
biological_process%%%negative regulation of cell migration%%%GO:0030336	0	0	1	Ptn;	Adipoq;Arhgap4;Slit2;Wnt4;	Abhd6;Dpysl3;Epha1;Kiss1;Klf4;Ptn;Thy1;Tmeff2;Wnt4;
biological_process%%%negative regulation of cell proliferation involved in contact inhibition%%%GO:0060244	0	0	1			Pak1;Srpx;
biological_process%%%negative regulation of epithelial cell proliferation%%%GO:0050680	0	0	1	Ptn;	Mef2c;Tgfb2;	Gdf5;Gpc3;Hpn;Marveld3;Mtss1;Ptn;Sox9;Tgfb2;
biological_process%%%negative regulation of erythrocyte differentiation%%%GO:0045647	0	0	1			Lmo2;Mafb;Zfp36l1;
biological_process%%%negative regulation of leukocyte tethering or rolling%%%GO:1903237	0	0	1			Ccl28;Cxcl12;
biological_process%%%neutrophil aggregation%%%GO:0070488	0	0	1			S100a8;S100a9;
biological_process%%%oligosaccharide metabolic process%%%GO:0009311	0	0	1	St6galnac2;	St6gal1;	St3gal1;St3gal4;St3gal5;St3gal6;St6galnac2;
biological_process%%%positive regulation of apoptotic process%%%GO:0043065	0	0	1	Ddx3x;Eif2ak2;Ptn;	Gadd45a;Inpp5d;Ngfr;Rassf2;Slit2;Sp110;Stk4;Tgfb2;Unc13b;	B4galt1;Clu;Cyr61;Dusp1;Folh1;Gadd45a;Gadd45g;Ifit2;Igfbp3;Mmp2;Ngfr;Osgin1;Pik3r2;Prmt2;Ptn;Rarg;Rbck1;Slc9a1;Spdef;Tgfb2;Tgfb3;Tsc22d1;Unc13b;
biological_process%%%positive regulation of calcium ion transmembrane transporter activity%%%GO:1901021	0	0	1
biological_process%%%positive regulation of cell migration%%%GO:0030335	0	0	1	Col1a1;Thbs1;	Ccl5;Coro1a;Ets1;Lef1;Pik3cd;Ptk2b;S1pr1;Tgfb2;	Ccl11;Col1a1;Cxcl12;Cyr61;Epha1;Fgf1;Fn1;Lamc2;Mcam;Mmp14;Mmp2;Mylk;Pak1;Pld1;Sphk1;Tgfb2;Thbs1;Vegfa;
biological_process%%%positive regulation of cholesterol biosynthetic process%%%GO:0045542	0	0	1		Abcg1;	Abcg1;Fgf1;Por;
biological_process%%%positive regulation of focal adhesion assembly%%%GO:0051894	0	0	1		Wnt4;	Enpp2;Fmn1;Thy1;Vegfa;Wnt4;
biological_process%%%positive regulation of protein secretion%%%GO:0050714	0	0	1	Fgb;	Myo18a;Prkcq;Stxbp5l;Tgfb2;Unc13b;	Atp13a2;Myo18a;Rph3al;Stxbp5l;Tgfb2;Tgfb3;Unc13b;
biological_process%%%positive regulation of skeletal muscle acetylcholine-gated channel clustering%%%GO:1904395	0	0	1	Ptn;	Musk;	Musk;Ptn;
biological_process%%%presynaptic dense core vesicle exocytosis%%%GO:0099525	0	0	1		Unc13b;	Stxbp1;Unc13b;
biological_process%%%protein N-linked glycosylation via asparagine%%%GO:0018279	0	0	1	Ddost;St6galnac2;	St6gal1;	Ddost;St3gal1;St3gal4;St3gal5;St3gal6;St6galnac1;St6galnac2;
biological_process%%%proteolysis%%%GO:0006508	0	0	1	Usp18;	Cfb;Ctsw;Klk1b1;Klk1b21;Klk1b22;Klk1b24;Klk1b26;Klk1b27;Klk1b3;Klk1b5;Klk1b8;Klk8;Napsa;Psmb8;	Adamts5;Asrgl1;C1s;Capn3;Cpe;Ermp1;Folh1;Ggt1;Ggt5;Hpn;Htra1;Htra3;Klk1b11;Klk1b16;Klk1b1;Klk1b21;Klk1b22;Klk1b24;Klk1b27;Klk1b3;Klk1b4;Klk1b5;Klk1b7-ps;Klk1b8;Klk1b9;Mcpt1;Mcpt2;Mmp14;Mmp2;Pcsk6;Pgcp;Prss23;Prss32;Tpsb2;Usp18;
biological_process%%%regulation of activation of membrane attack complex%%%GO:0001969	0	0	1
biological_process%%%regulation of cell growth%%%GO:0001558	0	0	1	Igfbp6;		Cyr61;Htra1;Htra3;Igfbp2;Igfbp3;Igfbp4;Igfbp6;
biological_process%%%regulation of endocannabinoid signaling pathway%%%GO:2000124	0	0	1		Mgll;	Abhd6;Mgll;
biological_process%%%regulation of integrin biosynthetic process%%%GO:0045113	0	0	1			S100a9;
biological_process%%%response to hypoxia%%%GO:0001666	0	0	1	Alas2;Pygm;	Camk2d;Prkcb;Tgfb2;	Camk2d;Egln2;Hmox2;Hsp90b1;Hyou1;Mmp2;Pak1;Prmt2;Tgfb2;Tgfb3;Ucp2;Vegfa;
biological_process%%%retinal rod cell differentiation%%%GO:0060221	0	0	1	Ptn;		Ptn;Sox9;
biological_process%%%tissue remodeling%%%GO:0048771	0	0	1			Mmp14;Mmp2;
biological_process%%%zymogen activation%%%GO:0031638	0	0	1		Klk1b22;Klk1b26;	Ggt1;Klk1b22;Klk1b9;Mmp14;
Panel B: Cellular_component	0	0	0
cellular_component%%%cell surface%%%GO:0009986	1	1	1	Apoe;Bst2;Cd34;Fgb;Ly6d;Muc1;Phb2;Ptn;Rtp4;Thbs1;	Adipoq;Ccr7;Cd28;Cd2;Cd40;Cd4;Cd53;Cftr;Ciita;Cxcr3;H2-DMa;Hcst;Il2rb;Itgal;Itgb2;Itgb7;Lgals3;Ly6d;Ly9;Msn;Muc1;Ngfr;Ptprc;Scnn1b;Scnn1g;Sell;Siglech;Spn;Tgfb2;Tspan32;Tspan8;Wnt4;	Amot;Antxr2;App;B4galt1;Cd14;Cd34;Cd55;Cftr;Clu;Enpp1;Folr1;Hpn;Hspa2;Il17rc;Ly6d;Mif;Muc1;Ngfr;Ocln;Pcsk6;Pdia4;Procr;Ptn;Rtp4;Scara5;Scnn1b;Slc2a4;Slc9a1;Slco3a1;Tgfb2;Tgfb3;Thbd;Thbs1;Thy1;Vegfa;Wnt4;
cellular_component%%%extracellular exosome%%%GO:0070062	1	1	1	Acta1;Apoe;Atp6v1b1;Bpifb1;C1qa;C1qb;Col1a2;Cox5a;Ddx3x;Ecm1;Eno3;Fgb;Idh2;Igfbp6;Krt19;Lyz2;Mitd1;Pck1;Pfn1;Pgam2;Phb2;Pla1a;Pygm;Rab11a;Rac2;Retn;Thbs1;Upk3a;Wfdc2;	Adipoq;Amy1;Arhgdib;Atp6v0d2;Card11;Cd22;Cd37;Cd40;Cd48;Cd53;Cd79b;Cd7;Cd84;Cfb;Cftr;Coro1a;Cst10;Cst6;Cyfip2;Dock10;Dock2;Fabp4;Gbp4;Gbp9;H2-DMa;Haao;Icam2;Icosl;Igj;Itgal;Itgb2;Itgb7;Klk1b1;Klk1b21;Klk1b22;Klk1b24;Klk1b26;Klk1b27;Klk1b3;Klk1b5;Klk1b8;Krt19;Lat2;Lck;Lcn2;Lgals3;Lsp1;Man1a;Msn;Muc13;Myo1g;Napsa;Nckap1l;Pgls;Pkp1;Plcg2;Prkcb;Psmb8;Ptpn6;Ptprc;Rac2;Rasal3;Scnn1b;Scnn1g;Serpinb1a;Sl…	2810405K02Rik;5730469M10Rik;Abhd6;Acpp;Acsm1;Acta1;Acta2;Actg2;Acy3;Aif1l;Alpl;Amy1;App;Arpc1b;Atp6v1e1;Atrn;Azgp1;B4galt1;Bpifa2;C1qa;C1qc;C1s;C3;Cadm1;Ccl28;Cd14;Cd248;Cd55;Cftr;Cilp;Ckb;Clec3b;Clu;Col5a3;Col6a1;Col6a2;Cox5a;Cpe;Cst10;Cst6;Cxcl12;Ddr2;Dpt;Efhd1;Fam129a;Fam20a;Fbl;Fgf9;Fn1;Folr1;Galc;Galnt2;Gbp6;Ggt1;Gpa33;Gpc3;Gpx2;Gpx3;Gsto1;Guca2a;Hexb;Hpn;Hsp90b1;Hspa1a;Hspa2;Htra1;Hyou1;Igf…
cellular_component%%%blood microparticle%%%GO:0072562	1	0	1	Acta1;Apoe;C1qb;F13a1;Fgb;Pfn1;	Cfb;Igj;Msn;	Acsm1;Acta1;Actg2;C1qc;C1s;C3;Clu;Fn1;Hspa1a;Hspa2;
cellular_component%%%collagen type I trimer%%%GO:0005584	1	0	0	Col1a1;Col1a2;		Col1a1;
cellular_component%%%complement component C1 complex%%%GO:0005602	1	0	0	C1qb;
cellular_component%%%extrinsic component of synaptic vesicle membrane%%%GO:0098850	1	0	0	Atp6v1b1;
cellular_component%%%fibrinogen complex%%%GO:0005577	1	0	0	Fgb;Thbs1;		Fn1;Thbs1;
cellular_component%%%glomerular endothelium fenestra%%%GO:0036053	1	0	0	Cd34;		Cd34;
cellular_component%%%mitochondrial respiratory chain complex IV%%%GO:0005751	1	0	0	Cox5a;Cox8b;	Cox8b;	Cox5a;Cox8b;
cellular_component%%%myosin filament%%%GO:0032982	1	0	0	Mybpc2;Myh4;		Myh11;
cellular_component%%%platelet alpha granule%%%GO:0031091	1	0	0	Fgb;Thbs1;		Igfbp3;Stxbp1;Thbs1;
cellular_component%%%postsynaptic endocytic zone cytoplasmic component%%%GO:0099631	1	0	0	Clta;		Clta;
cellular_component%%%symbiont-containing vacuole membrane%%%GO:0020005	1	0	0	Gbp3;Gbp7;	Gbp9;	Gbp6;
cellular_component%%%terminal cisterna lumen%%%GO:0014804	1	0	0	Casq1;
cellular_component%%%troponin complex%%%GO:0005861	1	0	0	Tnnc2;Tnni2;
cellular_component%%%external side of plasma membrane%%%GO:0009897	0	1	1	Cd34;Emr1;Fgb;Thbs1;	Abcg1;Ccl19;Ccr7;Cd209b;Cd22;Cd28;Cd2;Cd3e;Cd40;Cd48;Cd4;Cd69;Cd79b;Cd83;Cxcr3;Icosl;Il2rb;Il2rg;Il7r;Itgal;Lgals3;Musk;Ngfr;Ptprc;S1pr1;Scnn1b;Scnn1g;Sell;Spn;Tnfrsf13c;	Abcg1;Amot;Antxr2;B4galt1;Cd14;Cd34;Cd55;Cd59a;Clptm1;Cxcl12;Itgb6;Ly6c1;Mcam;Mfge8;Musk;Ngfr;Scnn1b;Siglece;Slc2a4;Tfr2;Thbs1;Thy1;
cellular_component%%%extracellular space%%%GO:0005615	0	1	1	Abpg;Acta1;Apoe;Bpifb1;C1qa;C1qb;Ccl8;Cmtm7;Col1a1;Col1a2;Ecm1;Eno3;Fgb;Igfbp6;Lyz2;Pfn1;Pla1a;Ptn;Retn;Thbs1;	Abpg;Adipoq;Amy1;Atp4a;Ccl19;Ccl22;Ccl4;Ccl5;Ccl8;Cd40;Cfb;Chia;Ctsw;Cxcl13;Igj;Il16;Il4ra;Klk1b1;Klk1b21;Klk1b22;Klk1b24;Klk1b26;Klk1b27;Klk1b3;Klk1b5;Klk1b8;Klk8;Lcn2;Lgals3;Msn;Muc13;Napsa;Ngf;Ngp;Ppbp;Serpinb1a;Serpinb6b;Slit2;Spn;Tgfb2;Vpreb3;Wnt4;	Abca3;Abpz;Acpp;Acta1;Acta2;Actg2;Adamts5;Alpl;Amy1;Ang4;App;Atp4a;Atrn;Azgp1;B4galt1;BC048546;Bglap-rs1;C1qa;C1qc;C1qtnf1;C1s;C3;Ccl11;Ccl28;Ccl6;Ccl9;Cd14;Cilp;Clec3b;Clu;Cml1;Col1a1;Col3a1;Col6a1;Col6a2;Cpe;Creld2;Crlf1;Crtap;Cxcl12;Cxcl13;Cyr61;D430042O09Rik;Dcpp1;Defa17;Defa20;Defa21;Defa22;Defa5;Dpt;Dpysl3;Emilin2;Enpp1;Enpp2;Fam132a;Fam20a;Fgf1;Fgf9;Fmod;Fn1;Galnt2;Gdf5;Gfer;Ggt1;Gm15284;G…
cellular_component%%%integral component of plasma membrane%%%GO:0005887	0	1	1	Cd34;	Bsnd;Cd22;Cd37;Cd4;Cd53;Cd72;Cd79b;Cftr;Fxyd5;Hvcn1;Icam2;Icosl;Kcnj15;Kcnj16;Laptm5;Ms4a4b;Musk;Ngfr;P2ry10;Ptprc;S1pr4;Scnn1b;Scnn1g;Slc12a7;Slc28a2;Slc4a11;Spn;Tlr1;Tspan8;	Amhr2;Aph1c;Atp13a2;Atp13a5;C1qtnf1;Cadm1;Cd34;Cftr;Clptm1;Ddr2;Enpp1;Enpp2;Epha1;Folh1;Fxyd6;Ggt1;Gpc3;Hpn;Il17rc;Kcnj15;Kcnj16;Musk;Ngfr;P2ry14;Perp;Pi4k2a;Scara5;Scnn1b;Sirpa;Slc12a7;Slc15a2;Slc22a4;Slc26a6;Slc28a3;Slc2a4;Slc6a6;Slc7a8;Slc9a1;Slco3a1;Tfr2;Thbd;Tmem8;Tnfrsf11b;Tspan11;Tspan13;Tspan1;Tspan3;
cellular_component%%%MHC class II protein complex%%%GO:0042613	0	1	0		H2-DMa;H2-DMb2;H2-Oa;H2-Ob;
cellular_component%%%T cell receptor complex%%%GO:0042101	0	1	0		Card11;Cd3e;Skap1;Trat1;
cellular_component%%%alpha-beta T cell receptor complex%%%GO:0042105	0	1	0		Cd3e;Cd3g;Ptpn6;
cellular_component%%%cell-cell junction%%%GO:0005911	0	1	0		Cd2;Cd3e;Cd53;Coro1a;Itgal;Lck;Lcp2;Ngfr;Ptpn6;Sh3kbp1;Skap1;Vav1;	App;Cadm1;Hpn;Mylk;Ngfr;Ocln;Pak1;Sh3kbp1;
cellular_component%%%immunological synapse%%%GO:0001772	0	1	0		Card11;Cd28;Cd37;Cd3e;Cd53;Coro1a;Itgal;Lck;Lgals3;Prkcq;Rhoh;	Stx7;
cellular_component%%%integrin alphaL-beta2 complex%%%GO:0034687	0	1	0		Itgal;Itgb2;
cellular_component%%%membrane raft%%%GO:0045121	0	1	0		Btk;Card11;Cd28;Cd2;Cd48;Cd4;Itgb2;Lat2;Lck;Ngfr;Ptk2b;Tlr1;	App;Cd14;Cd55;Cpe;Hk1;Itln1;Kcne3;Ngfr;Nos1;Pde2a;Pi4k2a;Slc2a4;Slc9a1;Thy1;
cellular_component%%%uropod%%%GO:0001931	0	1	0		Icam2;Msn;Selplg;Spn;
cellular_component%%%6-phosphofructokinase complex%%%GO:0005945	0	0	1			Pfkl;Pfkm;
cellular_component%%%SREBP-SCAP-Insig complex%%%GO:0032937	0	0	1			Insig1;Insig2;
cellular_component%%%actin filament%%%GO:0005884	0	0	1	Acta1;Rac2;	Coro1a;Inpp5d;Rac2;	Acta1;Aif1l;Amot;Cobl;Fmn1;Gas7;Lmod1;Tpm2;
cellular_component%%%apical plasma membrane%%%GO:0016324	0	0	1	Atp6v1b1;Bst2;Cd34;Muc1;Upk3a;	Atp4a;Atp6v0d2;Cftr;Cyp4f18;Fam65b;Msn;Muc13;Muc1;Scnn1b;Scnn1g;	Acy3;Atp4a;Atp6v1e1;Cd34;Cd55;Cftr;Ddr2;Fn1;Folr1;Hspa1a;Igfbp2;Kiss1;Muc13;Muc1;Ocln;Pfkm;Pld1;Plec;Rab27b;Scnn1b;Slc22a4;Slc26a6;Slc9a1;Slco3a1;Thy1;
cellular_component%%%azurophil granule%%%GO:0042582	0	0	1			Hexb;Nos1;Snap23;Stx7;
cellular_component%%%basement membrane%%%GO:0005604	0	0	1	Ptn;	Spn;Tgfb2;	Fgf9;Fn1;Gsto1;Lamc2;Ntn1;Ptn;Tgfb2;Timp3;Vegfa;
cellular_component%%%ciliary rootlet%%%GO:0035253	0	0	1			App;Kif5a;Rab28;
cellular_component%%%endoplasmic reticulum chaperone complex%%%GO:0034663	0	0	1	Sdf2l1;	2010001M09Rik;	Hsp90b1;Hyou1;Pdia4;
cellular_component%%%extracellular matrix%%%GO:0031012	0	0	1	Apoe;Cfp;Col1a1;Col1a2;Ecm1;Thbs1;	Lgals3;Tgfb2;	Adamts5;Cilp;Clu;Col1a1;Col3a1;Col5a3;Col6a1;Col6a2;Cyr61;Dpt;Emilin2;Fmod;Fn1;Hsp90b1;Htra1;Lmna;Mfap4;Mfge8;Mmp14;Mmp2;Pcsk6;Plec;Postn;Rps10;S100a9;Tgfb2;Tgfb3;Thbs1;Timp3;Tpsb2;Vim;
cellular_component%%%focal adhesion%%%GO:0005925	0	0	1	Fhl1;Pfn1;Rac2;	Csrp2;Lpxn;Msn;Ptk2b;Ptprc;Rac2;	Aif1l;Akap12;Arpc1b;Csrp2;Ddr2;Fhl1;Hsp90b1;Hspa1a;Hyou1;Itgb6;Mcam;Mmp14;Pak1;Pik3r2;Plec;Procr;Rps10;Slc9a1;Snap23;Tes;Thy1;Tm4sf20;Tns4;Vim;
cellular_component%%%insulin-like growth factor binary complex%%%GO:0042568	0	0	1	Igfbp6;		Igfbp3;Igfbp6;
cellular_component%%%insulin-like growth factor ternary complex%%%GO:0042567	0	0	1			Igfals;Igfbp3;
cellular_component%%%integral component of Golgi membrane%%%GO:0030173	0	0	1	St6galnac2;	Mfng;St6gal1;	Slc35b4;St3gal1;St3gal4;St3gal5;St3gal6;St6galnac2;
cellular_component%%%neurofibrillary tangle%%%GO:0097418	0	0	1			Clu;Mapt;
cellular_component%%%proteinaceous extracellular matrix%%%GO:0005578	0	0	1	Col1a1;Col1a2;Ecm1;Ptn;	Lgals3;Wnt4;	Adamts5;Alpl;Cilp;Clec3b;Col1a1;Col3a1;Col6a1;Col6a2;Crtap;Dpt;Emilin2;Fgf1;Fmod;Fn1;Gpc3;Lamc2;Mfap4;Mmp2;Ntn1;Olfml2b;Postn;Ptn;Spon2;Tgfb3;Timp3;Tnfrsf11b;Wnt4;
cellular_component%%%trans-Golgi network transport vesicle%%%GO:0030140	0	0	1	Lyz2;		Lyz1;Lyz2;Rab27b;Slc2a4;
Panel C: molecular_function	0	0	0
molecular_function%%%GTP binding%%%GO:0005525	1	1	0	Eif2s3y;Gbp3;Gbp7;Igtp;Irgm1;Pck1;Rab11a;Rac2;	9930111J21Rik1;Arl5c;Ciita;Gbp4;Gbp8;Gbp9;Gimap1;Gimap3;Gimap4;Gimap5;Gimap6;Gimap8;Gimap9;Ifi47;Igtp;Rac2;Rhoh;Sept1;Tgtp1;Ucp1;	Acsm1;Arl4a;Gbp6;Gucy2c;Igtp;Irgm2;Mx1;Rab26;Rab27b;Rab28;Rerg;Rhoj;Rnd1;Tuba1c;Tubb2b;
molecular_function%%%GTPase activity%%%GO:0003924	1	1	0	Ddx3x;Eif2s3y;Gbp3;Gbp7;Igtp;Irgm1;Rab11a;Rac2;	9930111J21Rik1;Arhgdib;Gbp4;Gbp8;Gbp9;Ifi47;Igtp;Rac2;Rhoh;Tgtp1;	Arl4a;Gbp6;Igtp;Irgm2;Mx1;Rab26;Rab27b;Rab28;Rerg;Rhoj;Rnd1;Tuba1c;Tubb2b;
molecular_function%%%heparin binding%%%GO:0008201	1	0	1	Apoe;Ccl8;Ptn;Thbs1;	Ccl5;Ccl8;Cxcl13;Ptprc;Slit2;	Adamts5;App;Clec3b;Col5a3;Cxcl13;Cyr61;Fgf1;Fgf9;Fn1;Lamc2;Pcolce2;Pcsk6;Postn;Ptn;Rspo3;Thbs1;Tpsb2;Vegfa;
molecular_function%%%platelet-derived growth factor binding%%%GO:0048407	1	0	1	Col1a1;Col1a2;		Col1a1;Col3a1;Col6a1;
molecular_function%%%structural constituent of muscle%%%GO:0008307	1	0	1	Krt19;Mybpc2;Mylpf;	Krt19;	Capn3;Myh11;Pdlim3;Plec;Synm;Tpm2;
molecular_function%%%CTPase activity%%%GO:0043273	1	0	0	Ddx3x;
molecular_function%%%ISG15-specific protease activity%%%GO:0019785	1	0	0	Usp18;		Usp18;
molecular_function%%%RNA polymerase II core promoter sequence-specific DNA binding%%%GO:0000979	1	0	0	Hsf1;Irf7;Stat1;	Ikzf1;	Irf7;Nfil3;Stat1;
molecular_function%%%RNA polymerase III core binding%%%GO:0000994	1	0	0	Maf1;
molecular_function%%%double-stranded RNA binding%%%GO:0003725	1	0	0	Dhx58;Eif2ak2;Myh4;Oasl2;	Msn;	Ddx58;Ddx60;Hspa1a;Oas1b;Oasl2;Vim;
molecular_function%%%electron transporter, transferring electrons within CoQH2-cytochrome c reductase complex activity%%%GO:0045153	1	0	0	Cyc1;
molecular_function%%%heparan sulfate binding%%%GO:1904399	1	0	0	Ptn;		Ptn;
molecular_function%%%metal chelating activity%%%GO:0046911	1	0	0	Apoe;
molecular_function%%%translation elongation factor binding%%%GO:0061770	1	0	0	Hsf1;
molecular_function%%%chemokine activity%%%GO:0008009	0	1	1	Ccl8;	Ccl19;Ccl22;Ccl4;Ccl5;Ccl8;Cxcl13;Ppbp;	Ccl11;Ccl28;Ccl6;Ccl9;Cxcl12;Cxcl13;
molecular_function%%%hydrolase activity, acting on carbon-nitrogen (but not peptide) bonds, in linear amides%%%GO:0016811	0	1	1		Klk1b1;Klk1b21;Klk1b22;Klk1b24;Klk1b26;Klk1b27;Klk1b3;Klk1b5;Klk1b8;	Acy3;Klk1b11;Klk1b16;Klk1b1;Klk1b21;Klk1b22;Klk1b24;Klk1b27;Klk1b3;Klk1b4;Klk1b5;Klk1b8;Klk1b9;
molecular_function%%%serine-type endopeptidase activity%%%GO:0004252	0	1	1		Cfb;Klk1b1;Klk1b21;Klk1b22;Klk1b24;Klk1b26;Klk1b27;Klk1b3;Klk1b5;Klk1b8;Klk8;	C1s;Hpn;Htra1;Htra3;Klk1b11;Klk1b16;Klk1b1;Klk1b21;Klk1b22;Klk1b24;Klk1b27;Klk1b3;Klk1b4;Klk1b5;Klk1b7-ps;Klk1b8;Klk1b9;Mcpt1;Mcpt2;Mmp2;Pcsk6;Prss23;Prss32;Tpsb2;
molecular_function%%%CCR1 chemokine receptor binding%%%GO:0031726	0	1	0		Ccl4;Ccl5;
molecular_function%%%CCR10 chemokine receptor binding%%%GO:0031735	0	1	0		Ccl19;Cxcl13;	Cxcl13;
molecular_function%%%CCR5 chemokine receptor binding%%%GO:0031730	0	1	0	Stat1;	Ccl4;Ccl5;	Stat1;
molecular_function%%%CD4 receptor binding%%%GO:0042609	0	1	0		Il16;Lck;
molecular_function%%%GTPase activator activity%%%GO:0005096	0	1	0		Acap1;Als2cl;Arhgap15;Arhgap25;Arhgap30;Arhgap4;Arhgdib;Dock2;Nckap1l;Rasa3;Rasal3;Rasgrp3;Rgs14;Stxbp5l;Tbc1d10c;	Arhgef1;Rap1gap2;Rap1gap;Sh3bgrl3;Stxbp5l;Tbc1d1;Thy1;
molecular_function%%%ICAM-3 receptor activity%%%GO:0030369	0	1	0		Itgal;Itgb2;
molecular_function%%%MHC class II protein complex binding%%%GO:0023026	0	1	0		H2-DMa;H2-DMb2;H2-Oa;H2-Ob;
molecular_function%%%SH2 domain binding%%%GO:0042169	0	1	0		Lat2;Lax1;Lck;Ptpn6;Skap1;
molecular_function%%%SH3 domain binding%%%GO:0017124	0	1	0		Cd3e;Hcls1;Inpp5d;Mical1;Ptpn22;Ptpn6;Sh2d2a;Sh3kbp1;	Cttnbp2;Dpysl3;Fmn1;Mapt;Sh3kbp1;Sirpa;
molecular_function%%%SH3/SH2 adaptor activity%%%GO:0005070	0	1	0		Blnk;Cd28;Sh2d1a;Sh2d2a;Skap1;	Grb10;Grb14;
molecular_function%%%actin binding%%%GO:0003779	0	1	0	Mybpc2;Myh4;Pfn1;Tnnc2;Tnni2;	Ablim1;Arc;Coro1a;Fxyd5;Hcls1;Lsp1;Mical1;Msn;Myo1g;Parvg;Spire1;	Ablim1;Aif1l;Arc;Arpc1b;Cobl;Coro2a;Fmn1;Lmod1;Mtss1;Myh11;Mylk;Plec;Spire1;Tns4;Tpm2;
molecular_function%%%antigen binding%%%GO:0003823	0	1	0		Cd2;Cd40;Cd48;Igj;Lck;	Azgp1;Spon2;
molecular_function%%%coreceptor activity%%%GO:0015026	0	1	0		Cd22;Cd4;Ngfr;	Ngfr;
molecular_function%%%cysteine-type endopeptidase inhibitor activity%%%GO:0004869	0	1	0	Wfdc2;	Cst10;Cst6;Cst7;Ngp;	Cst10;Cst6;
molecular_function%%%interleukin-2 binding%%%GO:0019976	0	1	0		Il2rb;Il2rg;
molecular_function%%%ligand-gated sodium channel activity%%%GO:0015280	0	1	0		Scnn1b;Scnn1g;	Scnn1b;
molecular_function%%%non-membrane spanning protein tyrosine kinase activity%%%GO:0004715	0	1	0	Eif2ak2;	Btk;Grap;Lck;Ptk2b;Sla;
molecular_function%%%phosphotyrosine binding%%%GO:0001784	0	1	0		Lck;Plcg2;Ptpn6;Samsn1;Vav1;	Grb10;Pik3r2;
molecular_function%%%protein homodimerization activity%%%GO:0042803	0	1	0	Apoe;C1qb;Eno3;Mitd1;Stat1;	Abcg1;Adipoq;Camk2d;Ccl5;Cd28;Cd2;Cd3e;Cd3g;Cd4;Cd69;Cd79b;Coro1a;Dgat2;Gadd45a;Igj;Lcn2;Mgll;Muc13;Ngfr;Slit2;Stk10;Stk4;Tgfb2;Thrsp;	Abcg1;Acpp;B4galt1;Cadm1;Camk2d;Casq2;Enpp1;Gadd45a;Grb14;Hes6;Hexb;Hk1;Hspb6;Lcn2;Maf;Mapt;Mgll;Muc13;Nacc2;Nbl1;Ngfr;Nos1;Olfml2b;Pde2a;Pfkm;Pgcp;Prmt2;Prps1;Pygl;Rap1gap;Rdh16;S100a1;Stat1;Tgfb2;Thrsp;Vegfa;
molecular_function%%%protein kinase binding%%%GO:0019901	0	1	0	1190002H23Rik;Hsf1;	Bcl2l14;Ccnd2;Cd28;Cd2;Cd4;Hcls1;Itgb2;Lax1;Lck;Mical1;Msn;Musk;Ptpn6;Ptprc;Rgs14;Skap1;Slc12a7;	Acta2;B4galt1;Bcl2l14;Epha1;Fam83e;Jtb;Mapt;Musk;Pak1;Slc12a7;Stxbp1;Thy1;Vim;
molecular_function%%%6-phosphofructokinase activity%%%GO:0003872	0	0	1			Pfkl;Pfkm;
molecular_function%%%CCR chemokine receptor binding%%%GO:0048020	0	0	1	Ccl8;	Ccl19;Ccl22;Ccl4;Ccl8;	Ccl11;Ccl6;Ccl9;
molecular_function%%%beta-galactoside (CMP) alpha-2,3-sialyltransferase activity%%%GO:0003836	0	0	1			St3gal1;St3gal4;
molecular_function%%%calmodulin binding%%%GO:0005516	0	0	1	Myh4;	Camk2d;Myo1g;Ngfr;Unc13b;	Camk2d;Camsap3;Esrrg;Ewsr1;Myh11;Mylk;Ngfr;Nos1;Pcp4;Pnck;Slc9a1;Sphk1;Unc13b;
molecular_function%%%carbohydrate binding%%%GO:0030246	0	0	1	Cd34;Pygm;	Cd209b;Cd22;Cd69;Cd72;Lgals3;Sell;	Atrn;Cd248;Cd34;Clec3b;Galnt2;Galntl4;Hexb;Itln1;Lgals4;Lman1l;Man2b1;Pfkm;Pgd;Prps1;Pygl;Siglece;
molecular_function%%%dipeptide transporter activity%%%GO:0042936	0	0	1			Slc15a1;Slc15a2;
molecular_function%%%extracellular matrix binding%%%GO:0050840	0	0	1	Thbs1;		Adamts5;Cd248;Cyr61;Olfml2b;Spp1;Thbs1;Vegfa;
molecular_function%%%fructose-6-phosphate binding%%%GO:0070095	0	0	1			Pfkfb1;Pfkl;Pfkm;
molecular_function%%%gamma-glutamyltransferase activity%%%GO:0003840	0	0	1			Ggt1;Ggt5;
molecular_function%%%glutathione hydrolase activity%%%GO:0036374	0	0	1			Ggt1;Ggt5;
molecular_function%%%growth factor activity%%%GO:0008083	0	0	1	Ptn;	Klk1b3;Ngf;Tgfb2;	Cxcl12;Fgf1;Fgf9;Gdf5;Gfer;Klk1b3;Klk1b4;Manf;Ngf;Osgin1;Ptn;Tgfb2;Tgfb3;Vegfa;
molecular_function%%%insulin-like growth factor I binding%%%GO:0031994	0	0	1	Igfbp6;		Igfbp2;Igfbp3;Igfbp4;Igfbp6;
molecular_function%%%insulin-like growth factor II binding%%%GO:0031995	0	0	1	Igfbp6;		Igfbp2;Igfbp3;Igfbp4;Igfbp6;
molecular_function%%%insulin-like growth factor binding%%%GO:0005520	0	0	1	Igfbp6;		Cyr61;Htra1;Htra3;Igfals;Igfbp2;Igfbp3;Igfbp4;Igfbp6;
molecular_function%%%integrin binding%%%GO:0005178	0	0	1	Thbs1;	Icam2;Tspan8;	Col3a1;Cyr61;Fgf1;Fn1;Itgb6;Mfge8;Mmp14;Thbs1;Thy1;
molecular_function%%%peptide disulfide oxidoreductase activity%%%GO:0015037	0	0	1			Pdia4;Pdia5;
molecular_function%%%phosphodiesterase I activity%%%GO:0004528	0	0	1			Enpp1;Enpp2;
molecular_function%%%receptor agonist activity%%%GO:0048018	0	0	1		Cxcl13;	Ccl11;Cxcl13;Mapt;Vegfa;
molecular_function%%%retinoic acid receptor activity%%%GO:0003708	0	0	1			Esrrg;Rarg;
molecular_function%%%type III transforming growth factor beta receptor binding%%%GO:0034714	0	0	1		Tgfb2;	Tgfb2;Tgfb3;
