# Supplementary material for: Sexual dimorphisms in the transcriptomes of murine salivary glands
Source: FEBS Open Bio. 2019 Mar 30;9(5):947–58. doi: 10.1002/2211-5463.12625 (PMC6487692; doi:10.1002/2211-5463.12625)
Supplement: Supplementary file 3 — Table S3. Co‐expression of differentially expressed SEGs vs. differentially expressed TF genes in the murine major salivary glands. [file FEB4-9-947-s003.xlsx]

## Sheet: table 3. gene-list
Supplemental Table 3. Co-expression of differentially expressed sex-enriched genes vs. differentially
expressed transcription factor genes in the murine major salivary glands.
Gene list for three clusters of differentially expressed, sex-enriched genes (SEGs) that co-expressed with sex-enriched transcription factor
genes (SE TFGs) from Figure 4: SLG Female – Blue Cluster (n = 205 SEGs), SMG Male – Red Cluster (n = 36 SEGs), and SMG Female – Green Cluster
(n = 189 SEGs). Pairwise Pearson correlation coefficients, based on 18-sample FPKM values, were calculated with a cutoff of 0.9.
	SLG - Blue Cluster			SMG - Red Cluster			SMG - Green Cluster
	TF (n = 10)	Genes highly correlated (n = 205)		TF (n = 7)	Genes highly correlated (n = 36)		TF (n = 4)	Genes highly correlated (n = 189)
	Ebf1	2010001M09Rik		Foxa3	2310044H10Rik		Fbxw7	1700028J19Rik
	Ets1	9930111J21Rik1		Hes6	5031425E22Rik		Musk	2010002N04Rik
	Fli1	A630001G21Rik		Hmg20b	Aif1l		Nfe2l3	2410002F23Rik
	Hcls1	AB124611		Junb	Apoe		Zfp52	5830416I19Rik
	Lef1	Acap1		Pitx1	Atp13a2			Abhd6
	Mef2c	Adcy7		Ppp1r1b	C1qc			Ablim1
	Nfkbie	AI467606		Rarg	Ccdc61			Acpp
	Spib	Akna			Clptm1			Acsm1
	Stat4	Als2cl			Cxcl12			Acy3
	Tcf7	Apol7e			Dohh			Adra1a
		Arhgap15			Efcab4a			Alpl
		Arhgap25			Egln2			Aph1c
		Arhgap30			Fam108a			Arc
		Arhgap4			Fam132a			Atp13a5
		Arhgdib			Hes6			Atp4a
		Arl5c			Hmg20b			Atp6v1g3
		Bank1			Hspa1a			Bcl2l14
		BC147527			Il17rc			Bglap-rs1
		Blnk			Jtb			Bsnd
		Btk			Junb			C130026I21Rik
		Card11			Lmna			Cables1
		Ccl19			Lypla2			Camk2d
		Ccl22			Lyz1			Capn3
		Ccl5			Ogfr			Car13
		Ccnd2			Pcbp4			Ccdc129
		Ccr7			Pik3r2			Cd59a
		Cd2			Pitx1			Cftr
		Cd209b			Ppp1r1b			Clcn2
		Cd22			Ptms			Coro2a
		Cd28			Rap1gap			Csrp2
		Cd37			Rarg			Cst6
		Cd3e			Rbm42			Cttnbp2
		Cd3g			Sphk1			Cwh43
		Cd4			Tsc22d4			D730001G18Rik
		Cd40			Txndc15			Dnase1l2
		Cd48			Ubtd1			Dpysl3
		Cd52						Dusp18
		Cd53						Edaradd
		Cd69						Efcab4b
		Cd7						Elovl7
		Cd79b						Emb
		Cd83						Fa2h
		Cd84						Fbxw7
		Ciita						Fgf9
		Cmah						Galntl4
		Coro1a						Gatsl3
		Cst7						Gm684
		Ctsw						Gm757
		Cxcl13						Gm826
		Cxcr3						Hhatl
		Cybasc3						Hmox2
		Cyfip2						Hsd11b1
		Cyp4f18						Hsp90b1
		Cyth4						Ier3
		Cytip						Igfals
		Dennd1c						Insig2
		Dnase1l3						Kcnj15
		Dock10						Kcnj16
		Dock2						Kcnk5
		Ebf1						Kcns3
		Epsti1						Kif5a
		Ets1						Klhl23
		Fam189b						Klk1b1
		Fam65b						Klk1b11
		Fam78a						Klk1b16
		Fcrl1						Klk1b21
		Fli1						Klk1b22
		Fxyd5						Klk1b24
		Gbp4						Klk1b26
		Gbp8						Klk1b27
		Gbp9						Klk1b3
		Gimap1						Klk1b4
		Gimap3						Klk1b5
		Gimap4						Klk1b7-ps
		Gimap5						Klk1b8
		Gimap6						Klk1b9
		Gimap8						Krt80
		Gimap9						Lancl3
		Gm14446						Lcn2
		Gm6907						Lhfpl1
		Gm8369						Lypd6
		Grap						Man2b1
		H2-DMa						Mapt
		H2-DMb2						Mcam
		H2-Oa						Me3
		H2-Ob						Mgll
		H2-Q7						Mif
		Haao						Mtss1
		Hcls1						Muc13
		Hcst						Musk
		Hvcn1						Myo18a
		Icam2						Ndrg2
		Icosl						Ngf
		Ifi47						Ngfr
		Ifit1						Nos1
		Igj						Nudt4
		Ikbke						Odf3l2
		Ikzf1						Osgin1
		Il16						P2ry14
		Il27ra						Pak1
		Il2rb						Pcp4l1
		Il2rg						Pfkm
		Il4ra						Pi4k2a
		Il7r						Plec
		Inpp5d						Plp2
		Itgal						Postn
		Itgb2						Ppp1r14d
		Itgb7						Prr5l
		Kbtbd11						Rdh16
		Kcnab2						Rerg
		Klhl6						Rnase10
		Klk8						Rnasek
		Laptm5						Rph3al
		Lat2						Rsph9
		Lax1						S100a1
		Lck						Sc5d
		Lcp2						Scnn1b
		Lef1						Serpinb1a
		Limd2						Serpinb6a
		Lpxn						Serpinb6b
		Lrmp						Sfxn3
		Lsp1						Sgk1
		Ly6c2						Slc12a7
		Ly9						Slc15a1
		Map4k1						Slc16a6
		March1						Slc2a4
		Mef2c						Slc41a3
		Mfng						Slc7a8
		Mical1						Slco1a6
		Mndal						Slit2
		Ms4a4b						Snhg11
		Ms4a4c						Sqrdl
		Ms4a6b						Stx7
		Msn						Stxbp5l
		Myo1g						Stxbp6
		Napsa						Sult1e1
		Ncf4						Sytl5
		Nckap1l						Tex2
		Nfkbie						Tfcp2l1
		Ngp						Tfr2
		Nkg7						Tgfb2
		P2ry10						Tgm5
		Parvg						Tmem117
		Pik3cd						Tmem163
		Prkcb						Tmem37
		Prkcq						Tmem40
		Psmb8						Tmem52
		Ptpn22						Tns4
		Ptpn6						Trim16
		Ptpn7						Tsc22d1
		Ptprc						Tspan11
		Ptprcap						Ucp2
		Pydc3						Unc13b
		Pyhin1						Wwox
		Rac2						Zfp385b
		Ralgps2						Zfp52
		Rasa3						Zfp791
		Rasal3						C130074G19Rik
		Rasgrp3						Cdc14a
		Rassf2						Cobl
		Rassf5						D430042O09Rik
		Rcsd1						Eepd1
		Rgs14						Ermp1
		Rhoh						Fam176a
		S1pr1						Fam189a2
		S1pr4						Fam83e
		Samd9l						Fmn1
		Samsn1						Gadd45a
		Sash3						Galc
		Sell						Gsto1
		Selplg						Klhdc8a
		Sept1						Lamc2
		Sh2d1a						Lrp3
		Sh2d2a						Mafb
		Sh3kbp1						Nbeal2
		Siglech						Nfe2l3
		Skap1						Pgap1
		Sla						Pkp1
		Slc28a2						Pld1
		Slfn1						Rnd1
		Slfn2						Sema3c
		Slfn8						Smcr7
		Spib						Spire1
		Spn						Tmcc3
		Srgn						Tmem151a
		St6gal1						Tubb2b
		Stat4						Uhrf1bp1l
		Stk10						Vegfa
		Stk17b						Wnt4
		Tagap
		Tbc1d10c
		Tcf7
		Tgtp1
		Thy1
		Timd4
		Tmem71
		Tnfrsf13c
		Traf1
		Trat1
		Trim30a
		Tsc22d3
		Tspan32
		Ubash3a
		Vav1
		Vpreb3
