# Supplementary material for: Sexual dimorphisms in the transcriptomes of murine salivary glands
Source: FEBS Open Bio. 2019 Mar 30;9(5):947–58. doi: 10.1002/2211-5463.12625 (PMC6487692; doi:10.1002/2211-5463.12625)
Supplement: Supplementary file 4 — Table S4. Enriched GO terms for differentially expressed protein‐coding genes that correlated with the expressed TFs in the SLG and SMG. [file FEB4-9-947-s004.xlsx]

## Sheet: table 4. go-term
Supplemental Table 4. Enriched GO terms for differentially expressed protein-coding genes that correlated with the expressed transcription
factors in the SLG and PG.
The molecular function, cellular component and biological process GO terms associated with the differentially expressed genes as identified in Figure 4 (listed in Supplemental Table 3) were
extracted from the Gene Ontology Consortium database (http://www.geneontology.org) and supplemented with InterProScan output. molecular function (4A), cellular component (4B) and
biological process (4C) GO terms: the GO enrichment analysis was performed using the FUNC packages on the 205 (female SLG: blue cluster), 189 (male SMG: red cluster) and 36 (female
SMG: green cluster) sex-enriched genes that clustered with 10, 7 and 4 differentially expressed transcription factors, respectively. Examination revealed that only two of the 430 SEGs in the
three clusters in Figure 3 were sex-enriched in the PG. In contrast, the blue cluster was dominated by SEGs differentially expressed in SLG (n = 203 out of 205), while the green cluster was
primarily composed of SEGs differentially expressed in the SMG (n = 185 out of 189) and all 36 of the SEGs in the red cluster were differentially expressed in the SMG.
	4A. Molecular function										4B. Cellular component										4C. Biological process
	GO term IDs	enrichment				relevant genes					GO term IDs	enrichment				relevant genes					GO term IDs	enrichment				relevant genes
		SLG : blue cluster (205 genes)	green cluster (189 genes)	red cluster (36 genes)		contributed genes in blue cluster	contributed genes in green cluster	contributed genes in red cluster				blue cluster (205 genes)	green cluster (189 genes)	red cluster (36 genes)		contributed genes in blue cluster	contributed genes in green cluster	contributed genes in red cluster				blue cluster (205 genes)	green cluster (189 genes)	red cluster (36 genes)		contributed genes in blue cluster	contributed genes in green cluster	contributed genes in red cluster
	molecular_function%%%D-erythro-sphingosine kinase activity%%%GO:0017050	0	0	1				Sphk1;			cellular_component%%%extracellular exosome%%%GO:0070062	1	1	0		Arhgdib;Card11;Cd22;Cd37;Cd40;Cd48;Cd53;Cd79b;Cd7;Cd84;Coro1a;Cyfip2;Dock10;Dock2;Gbp4;Gbp9;H2-DMa;H2-Q7;Haao;Icam2;Icosl;Igj;Itgal;Itgb2;Itgb7;Lat2;Lck;Lsp1;Msn;Myo1g;Napsa;Nckap1l;Prkcb;Psmb8;Ptpn6;Ptprc;Rac2;Rasal3;Spn;St6gal1;Stk10;Thy1;Ubash3a;	Abhd6;Acpp;Acsm1;Acy3;Alpl;Cftr;Cst6;Fgf9;Galc;Gsto1;Hsp90b1;Igfals;Klk1b11;Klk1b16;Klk1b1;Klk1b21;Klk1b22;Klk1b24;Klk1b26;Klk1b27;Klk1b3;Klk1b4;Klk1b5;Klk1b8;Klk1b9;Lcn2;Man2b1;Mif;Muc13;Ndrg2;Pfkm;Pkp1;Plec;Plp2;Scnn1b;Sema3c;Serpinb1a;Serpinb6a;Slc2a4;Slc7a8;Slit2;Stx7;	Aif1l;Apoe;C1qc;Cxcl12;Hspa1a;Lypla2;Lyz1;			biological_process%%%B cell activation%%%GO:0042113	1	0	0		Bank1;Blnk;Cd40;Icosl;Lat2;Lax1;Pik3cd;Prkcb;
	molecular_function%%%D4 dopamine receptor binding%%%GO:0031751	0	0	1				Ppp1r1b;			cellular_component%%%MHC class II protein complex%%%GO:0042613	1	0	0		H2-DMa;H2-DMb2;H2-Oa;H2-Ob;					biological_process%%%B cell homeostasis%%%GO:0001782	1	0	0		Dock10;Mef2c;Nckap1l;Pik3cd;Tnfrsf13c;
	molecular_function%%%denatured protein binding%%%GO:0031249	0	0	1				Hspa1a;			cellular_component%%%T cell receptor complex%%%GO:0042101	1	0	0		Card11;Cd3e;Skap1;Trat1;					biological_process%%%B cell receptor signaling pathway%%%GO:0050853	1	0	0		Cd79b;Klhl6;Lat2;Lck;Mef2c;Nckap1l;Prkcb;Ptpn6;Ptprc;
	molecular_function%%%deoxyhypusine monooxygenase activity%%%GO:0019135	0	0	1				Dohh;			cellular_component%%%alpha-beta T cell receptor complex%%%GO:0042105	1	0	0		Cd3e;Cd3g;Ptpn6;					biological_process%%%T cell costimulation%%%GO:0031295	1	0	0		Card11;Ccl19;Cd28;Cd3e;Spn;Tnfrsf13c;
	molecular_function%%%metal chelating activity%%%GO:0046911	0	0	1				Apoe;			cellular_component%%%cell-cell junction%%%GO:0005911	1	0	0		Cd2;Cd3e;Cd53;Coro1a;Itgal;Lck;Lcp2;Ptpn6;Sh3kbp1;Skap1;Vav1;	Ngfr;Pak1;				biological_process%%%T cell differentiation%%%GO:0030217	1	0	0		Cd4;Gimap1;Ikzf1;Il7r;Lck;Ptpn22;Ptprc;Rhoh;Vav1;
	molecular_function%%%oxygen sensor activity%%%GO:0019826	0	0	1				Egln2;			cellular_component%%%cytoplasmic side of plasma membrane%%%GO:0009898	1	0	0		Cd2;Msn;Ptpn22;Ptpn7;					biological_process%%%T cell migration%%%GO:0072678	1	0	0		Itgb7;Msn;Myo1g;S1pr1;
	molecular_function%%%sphinganine kinase activity%%%GO:0008481	0	0	1				Sphk1;			cellular_component%%%external side of plasma membrane%%%GO:0009897	1	0	0		Ccl19;Ccr7;Cd209b;Cd22;Cd28;Cd2;Cd3e;Cd40;Cd48;Cd4;Cd69;Cd79b;Cd83;Cxcr3;Icosl;Il2rb;Il2rg;Il7r;Itgal;Ptprc;S1pr1;Sell;Spn;Thy1;Tnfrsf13c;	Cd59a;Mcam;Musk;Ngfr;Scnn1b;Slc2a4;Tfr2;	Clptm1;Cxcl12;			biological_process%%%T cell receptor V(D)J recombination%%%GO:0033153	1	0	0		Lef1;Tcf7;
	molecular_function%%%transcription factor binding%%%GO:0008134	0	0	1		Lef1;Mndal;Pydc3;Pyhin1;	Insig2;Mafb;	Hes6;Junb;Pik3r2;			cellular_component%%%extrinsic component of cytoplasmic side of plasma membrane%%%GO:0031234	1	0	0		Btk;Grap;Kcnab2;Lck;Sla;					biological_process%%%T cell receptor signaling pathway%%%GO:0050852	1	0	0		Cd28;Cd3e;Lcp2;Ptpn22;Ptprc;Skap1;Thy1;
	molecular_function%%%acylglycerol lipase activity%%%GO:0047372	0	1	0			Abhd6;Mgll;				cellular_component%%%immunological synapse%%%GO:0001772	1	0	0		Card11;Cd28;Cd37;Cd3e;Cd53;Coro1a;Itgal;Lck;Prkcq;Rhoh;	Stx7;				biological_process%%%adaptive immune response%%%GO:0002250	1	0	0		Btk;Cd4;Cd79b;Cd7;Cd84;Icosl;Igj;Lat2;Lax1;Ly9;Myo1g;Pik3cd;Prkcb;Sh2d1a;Skap1;Tnfrsf13c;Trat1;	Efcab4b;
	molecular_function%%%chloride channel inhibitor activity%%%GO:0019869	0	1	0			Cftr;Stx7;				cellular_component%%%integrin alphaL-beta2 complex%%%GO:0034687	1	0	0		Itgal;Itgb2;					biological_process%%%antigen processing and presentation of exogenous peptide antigen via MHC class II%%%GO:0019886	1	0	0		H2-DMa;H2-DMb2;H2-Oa;
	molecular_function%%%growth factor activity%%%GO:0008083	0	1	0			Fgf9;Klk1b3;Klk1b4;Ngf;Osgin1;Tgfb2;Vegfa;	Cxcl12;			cellular_component%%%intrinsic component of the cytoplasmic side of the plasma membrane%%%GO:0031235	1	0	0		Rasa3;Rasal3;					biological_process%%%apoptotic process%%%GO:0006915	1	0	0		Btk;Cyfip2;Dnase1l3;Inpp5d;Lsp1;Mef2c;Prkcb;Rassf5;Sh3kbp1;Srgn;Stk17b;Traf1;	Bcl2l14;Fam176a;Lcn2;Mapt;Ngfr;Pak1;Sgk1;Tns4;Wwox;Zfp385b;	Jtb;
	molecular_function%%%hydrolase activity, acting on carbon-nitrogen (but not peptide) bonds, in linear amides%%%GO:0016811	0	1	0			Acy3;Klk1b11;Klk1b16;Klk1b1;Klk1b21;Klk1b22;Klk1b24;Klk1b26;Klk1b27;Klk1b3;Klk1b4;Klk1b5;Klk1b8;Klk1b9;				cellular_component%%%membrane raft%%%GO:0045121	1	0	0		Btk;Card11;Cd28;Cd2;Cd48;Cd4;Itgb2;Lat2;Lck;Thy1;	Ngfr;Nos1;Pi4k2a;Slc2a4;				biological_process%%%cellular response to interferon-beta%%%GO:0035458	1	0	0		9930111J21Rik1;Ifi47;Ifit1;Pyhin1;Tgtp1;
	molecular_function%%%serine-type endopeptidase activity%%%GO:0004252	0	1	0		Klk8;	Klk1b11;Klk1b16;Klk1b1;Klk1b21;Klk1b22;Klk1b24;Klk1b26;Klk1b27;Klk1b3;Klk1b4;Klk1b5;Klk1b7-ps;Klk1b8;Klk1b9;				cellular_component%%%uropod%%%GO:0001931	1	0	0		Icam2;Msn;Selplg;Spn;					biological_process%%%cellular response to interferon-gamma%%%GO:0071346	1	0	0		Ccl19;Ccl22;Ccl5;Gbp4;Gbp8;Gbp9;H2-Q7;
	molecular_function%%%titin binding%%%GO:0031432	0	1	0			Camk2d;Capn3;				cellular_component%%%T-tubule%%%GO:0030315	0	1	0		Msn;	Camk2d;Capn3;Nos1;Slc2a4;				biological_process%%%chemokine-mediated signaling pathway%%%GO:0070098	1	0	0		Ccl19;Ccl22;Ccl5;Cxcl13;		Cxcl12;
	molecular_function%%%CCR10 chemokine receptor binding%%%GO:0031735	1	0	0		Ccl19;Cxcl13;					cellular_component%%%apical plasma membrane%%%GO:0016324	0	1	0		Cyp4f18;Fam65b;Msn;Thy1;	Acy3;Atp4a;Cftr;Muc13;Pfkm;Pld1;Plec;Scnn1b;	Hspa1a;			biological_process%%%defense response to protozoan%%%GO:0042832	1	0	0		Cd37;Cd40;Gbp9;Il4ra;Tspan32;
	molecular_function%%%CD4 receptor binding%%%GO:0042609	1	0	0		Il16;Lck;					cellular_component%%%azurophil granule%%%GO:0042582	0	1	0			Nos1;Stx7;				biological_process%%%defense response%%%GO:0006952	1	0	0		9930111J21Rik1;Cd83;Cxcl13;Ifi47;Lsp1;Ngp;Ptprcap;		Cxcl12;
	molecular_function%%%GTP binding%%%GO:0005525	1	0	0		9930111J21Rik1;Arl5c;Ciita;Gbp4;Gbp8;Gbp9;Gimap1;Gimap3;Gimap4;Gimap5;Gimap6;Gimap8;Gimap9;Ifi47;Rac2;Rhoh;Sept1;Tgtp1;	Acsm1;Rerg;Rnd1;Tubb2b;				cellular_component%%%extracellular space%%%GO:0005615	0	1	0		Ccl19;Ccl22;Ccl5;Cd40;Ctsw;Cxcl13;Igj;Il16;Il4ra;Klk8;Msn;Napsa;Ngp;Spn;Vpreb3;	Acpp;Alpl;Atp4a;Bglap-rs1;D430042O09Rik;Dpysl3;Fgf9;Klk1b11;Klk1b16;Klk1b1;Klk1b21;Klk1b22;Klk1b24;Klk1b26;Klk1b27;Klk1b3;Klk1b4;Klk1b5;Klk1b8;Klk1b9;Lamc2;Lcn2;Man2b1;Mcam;Mif;Muc13;Ngf;Postn;Sema3c;Serpinb1a;Serpinb6a;Serpinb6b;Slit2;Tgfb2;Vegfa;Wnt4;	Apoe;C1qc;Cxcl12;Fam132a;Lyz1;			biological_process%%%establishment of T cell polarity%%%GO:0001768	1	0	0		Ccl19;Ccr7;Dock2;
	molecular_function%%%GTPase activator activity%%%GO:0005096	1	0	0		Acap1;Als2cl;Arhgap15;Arhgap25;Arhgap30;Arhgap4;Arhgdib;Dock2;Nckap1l;Rasa3;Rasal3;Rasgrp3;Rgs14;Tbc1d10c;Thy1;	Stxbp5l;	Rap1gap;			cellular_component%%%neuromuscular junction%%%GO:0031594	0	1	0		Prkcq;	Camk2d;Musk;Postn;Unc13b;				biological_process%%%heterotypic cell-cell adhesion%%%GO:0034113	1	0	0		Cd2;Itgb2;Itgb7;Ptprc;	Rnase10;
	molecular_function%%%GTPase activity%%%GO:0003924	1	0	0		9930111J21Rik1;Arhgdib;Gbp4;Gbp8;Gbp9;Ifi47;Rac2;Rhoh;Tgtp1;	Rerg;Rnd1;Tubb2b;				cellular_component%%%BRCA2-BRAF35 complex%%%GO:0002111	0	0	1				Hmg20b;			biological_process%%%homeostasis of number of cells%%%GO:0048872	1	0	0		Card11;Ccr7;Il7r;Pik3cd;Rassf2;
	molecular_function%%%ICAM-3 receptor activity%%%GO:0030369	1	0	0		Itgal;Itgb2;					cellular_component%%%blood microparticle%%%GO:0072562	0	0	1		Igj;Msn;	Acsm1;	Apoe;C1qc;Hspa1a;			biological_process%%%immune response%%%GO:0006955	1	0	0		Blnk;Ccl19;Ccl22;Ccl5;Ccr7;Cd28;Cd4;Cxcl13;H2-DMa;H2-DMb2;H2-Oa;H2-Ob;Lax1;Lcp2;March1;Vav1;Vpreb3;	Ngfr;P2ry14;	Cxcl12;
	molecular_function%%%MHC class II protein complex binding%%%GO:0023026	1	0	0		H2-DMa;H2-DMb2;H2-Oa;H2-Ob;					cellular_component%%%integral component of lysosomal membrane%%%GO:1905103	0	0	1				Atp13a2;			biological_process%%%immunological synapse formation%%%GO:0001771	1	0	0		Ccl19;Dock2;Msn;
	molecular_function%%%RNA polymerase II core promoter proximal region sequence-specific DNA binding%%%GO:0000978	1	0	0		Akna;Ebf1;Ets1;Fli1;Lef1;Mef2c;Mndal;Pydc3;Pyhin1;Stat4;	Mafb;Nfe2l3;	Junb;Pitx1;													biological_process%%%innate immune response%%%GO:0045087	1	0	0		Btk;Cd84;Grap;Ifit1;Igj;Lck;Ly9;Pik3cd;Sh2d1a;Sla;	Lcn2;Mif;	C1qc;
	molecular_function%%%RNA polymerase II distal enhancer sequence-specific DNA binding%%%GO:0000980	1	0	0		Fli1;Ikzf1;Mef2c;Spib;															biological_process%%%integrin-mediated signaling pathway%%%GO:0007229	1	0	0		Itgal;Itgb2;Itgb7;Thy1;Tspan32;Vav1;
	molecular_function%%%SH2 domain binding%%%GO:0042169	1	0	0		Lat2;Lax1;Lck;Ptpn6;Skap1;															biological_process%%%interleukin-12 secretion%%%GO:0072610	1	0	0		Ccl19;Ccr7;
	molecular_function%%%SH3 domain binding%%%GO:0017124	1	0	0		Cd3e;Hcls1;Inpp5d;Mical1;Ptpn22;Ptpn6;Sh2d2a;Sh3kbp1;	Cttnbp2;Dpysl3;Fmn1;Mapt;														biological_process%%%leukocyte chemotaxis%%%GO:0030595	1	0	0		Coro1a;Il16;S1pr1;
	molecular_function%%%SH3/SH2 adaptor activity%%%GO:0005070	1	0	0		Blnk;Cd28;Sh2d1a;Sh2d2a;Skap1;															biological_process%%%lymph node development%%%GO:0048535	1	0	0		Ccr7;Cxcl13;Ikzf1;Il7r;
	molecular_function%%%T cell receptor binding%%%GO:0042608	1	0	0		Dock2;H2-Q7;Lck;															biological_process%%%lymphocyte chemotaxis%%%GO:0048247	1	0	0		Ccl19;Ccl22;Ccl5;
	molecular_function%%%antigen binding%%%GO:0003823	1	0	0		Cd2;Cd40;Cd48;Igj;Lck;															biological_process%%%marginal zone B cell differentiation%%%GO:0002315	1	0	0		Dock10;Mfng;
	molecular_function%%%chemokine activity%%%GO:0008009	1	0	0		Ccl19;Ccl22;Ccl5;Cxcl13;		Cxcl12;													biological_process%%%mast cell activation%%%GO:0045576	1	0	0		Cd48;Lcp2;Rhoh;
	molecular_function%%%interleukin-2 binding%%%GO:0019976	1	0	0		Il2rb;Il2rg;															biological_process%%%mature conventional dendritic cell differentiation%%%GO:0097029	1	0	0		Ccl19;Ccr7;
	molecular_function%%%non-membrane spanning protein tyrosine kinase activity%%%GO:0004715	1	0	0		Btk;Grap;Lck;Sla;															biological_process%%%myeloid dendritic cell chemotaxis%%%GO:0002408	1	0	0		Ccl19;Ccr7;
	molecular_function%%%phosphotyrosine binding%%%GO:0001784	1	0	0		Lck;Ptpn6;Samsn1;Vav1;		Pik3r2;													biological_process%%%natural killer cell activation%%%GO:0030101	1	0	0		Il2rb;Itgb2;
	molecular_function%%%protein kinase binding%%%GO:0019901	1	0	0		Ccnd2;Cd28;Cd2;Cd4;Hcls1;Itgb2;Lax1;Lck;Mical1;Msn;Ptpn6;Ptprc;Rgs14;Skap1;Thy1;	Bcl2l14;Fam83e;Mapt;Musk;Pak1;Slc12a7;	Jtb;													biological_process%%%negative regulation of B cell activation%%%GO:0050869	1	0	0		Bank1;Inpp5d;Samsn1;Tbc1d10c;
	molecular_function%%%protein tyrosine kinase binding%%%GO:1990782	1	0	0		Cd4;Ptpn22;															biological_process%%%negative regulation of B cell receptor signaling pathway%%%GO:0050859	1	0	0		Lpxn;Ptpn6;
	molecular_function%%%sphingosine-1-phosphate receptor activity%%%GO:0038036	1	0	0		S1pr1;S1pr4;		Sphk1;													biological_process%%%negative regulation of MAP kinase activity%%%GO:0043407	1	0	0		Ptpn6;Rgs14;		Apoe;
																					biological_process%%%negative regulation of T cell apoptotic process%%%GO:0070233	1	0	0		Ccl5;Prkcq;
																					biological_process%%%negative regulation of T cell mediated cytotoxicity%%%GO:0001915	1	0	0		Il7r;Ptprc;
																					biological_process%%%negative regulation of T cell receptor signaling pathway%%%GO:0050860	1	0	0		Ptpn22;Ptpn6;Thy1;Ubash3a;
																					biological_process%%%negative regulation of antigen processing and presentation of peptide antigen via MHC class II%%%GO:0002587	1	0	0		H2-Oa;H2-Ob;
																					biological_process%%%negative regulation of immunoglobulin secretion%%%GO:0051025	1	0	0		Vpreb3;
																					biological_process%%%negative regulation of interleukin-4 production%%%GO:0032713	1	0	0		Cd83;Lef1;
																					biological_process%%%negative regulation of interleukin-6 production%%%GO:0032715	1	0	0		Nckap1l;Trim30a;
																					biological_process%%%negative regulation of interleukin-6 secretion%%%GO:1900165	1	0	0		Bank1;Cd84;Ptpn22;
																					biological_process%%%negative regulation of macrophage apoptotic process%%%GO:2000110	1	0	0		Ccl5;St6gal1;
																					biological_process%%%negative regulation of myeloid dendritic cell activation%%%GO:0030886	1	0	0		Cd37;Tspan32;
																					biological_process%%%negative thymic T cell selection%%%GO:0045060	1	0	0		Ccr7;Cd28;Cd3e;Dock2;Ptprc;Spn;
																					biological_process%%%neutrophil chemotaxis%%%GO:0030593	1	0	0		Ccl19;Ccl22;Ccl5;Itgb2;Nckap1l;Vav1;
																					biological_process%%%peptidyl-tyrosine autophosphorylation%%%GO:0038083	1	0	0		Btk;Grap;Lck;Sla;
																					biological_process%%%platelet aggregation%%%GO:0070527	1	0	0		Ptpn6;Tspan32;Ubash3a;
																					biological_process%%%positive regulation of B cell differentiation%%%GO:0045579	1	0	0		Ikzf1;Il2rg;Inpp5d;Nckap1l;
																					biological_process%%%positive regulation of B cell proliferation%%%GO:0030890	1	0	0		Card11;Cd40;Mef2c;Nckap1l;Ptprc;Sash3;Tnfrsf13c;	Mif;
																					biological_process%%%positive regulation of CD4-positive, alpha-beta T cell differentiation%%%GO:0043372	1	0	0		Cd83;Nckap1l;Sash3;
																					biological_process%%%positive regulation of GTPase activity%%%GO:0043547	1	0	0		Ccl19;Ccl22;Ccl5;Ccr7;Cd40;Dock10;S1pr1;Thy1;Vav1;	Wnt4;	Rap1gap;
																					biological_process%%%positive regulation of NF-kappaB transcription factor activity%%%GO:0051092	1	0	0		Card11;Cd40;Cd84;Itgb2;Prkcb;Prkcq;Traf1;	Capn3;	Sphk1;
																					biological_process%%%positive regulation of T cell chemotaxis%%%GO:0010820	1	0	0		Ccl5;Ccr7;Cxcl13;
																					biological_process%%%positive regulation of T cell proliferation%%%GO:0042102	1	0	0		Card11;Ccl19;Ccl5;Ccr7;Cd28;Cd3e;Cd4;Coro1a;Itgal;Nckap1l;Prkcq;Ptprc;Sash3;Spn;Tnfrsf13c;
																					biological_process%%%positive regulation of T-helper 1 cell differentiation%%%GO:0045627	1	0	0		Ccl19;Ccr7;
																					biological_process%%%positive regulation of alpha-beta T cell proliferation%%%GO:0046641	1	0	0		Cd28;Cd3e;Ptprc;
																					biological_process%%%positive regulation of antigen receptor-mediated signaling pathway%%%GO:0050857	1	0	0		Ptprc;
																					biological_process%%%positive regulation of calcium-mediated signaling%%%GO:0050850	1	0	0		Cd3e;Cd4;Itgal;Trat1;
																					biological_process%%%positive regulation of cell adhesion mediated by integrin%%%GO:0033630	1	0	0		Nckap1l;Ptpn6;	Tgfb2;
																					biological_process%%%positive regulation of cell proliferation in bone marrow%%%GO:0071864	1	0	0		Lef1;Mef2c;
																					biological_process%%%positive regulation of cell-cell adhesion mediated by integrin%%%GO:0033634	1	0	0		Ccl5;Cxcl13;
																					biological_process%%%positive regulation of dendritic cell antigen processing and presentation%%%GO:0002606	1	0	0		Ccl19;Ccr7;
																					biological_process%%%positive regulation of erythrocyte differentiation%%%GO:0045648	1	0	0		Ets1;Inpp5d;Nckap1l;
																					biological_process%%%positive regulation of gamma-delta T cell differentiation%%%GO:0045588	1	0	0		Lck;Nckap1l;Ptprc;
																					biological_process%%%positive regulation of germinal center formation%%%GO:0002636	1	0	0		H2-DMa;Tnfrsf13c;
																					biological_process%%%positive regulation of granulocyte differentiation%%%GO:0030854	1	0	0		Hcls1;Lef1;
																					biological_process%%%positive regulation of humoral immune response%%%GO:0002922	1	0	0		Ccr7;H2-DMa;
																					biological_process%%%positive regulation of immunoglobulin production%%%GO:0002639	1	0	0		Cd37;Il4ra;Sash3;
																					biological_process%%%positive regulation of interferon-gamma production%%%GO:0032729	1	0	0		Cd3e;Il27ra;Sash3;
																					biological_process%%%positive regulation of interferon-gamma secretion%%%GO:1902715	1	0	0		Cd2;Ptpn22;
																					biological_process%%%positive regulation of interleukin-10 production%%%GO:0032733	1	0	0		Cd28;Cd83;Sash3;
																					biological_process%%%positive regulation of interleukin-12 production%%%GO:0032735	1	0	0		Ccl19;Ccr7;Cd40;
																					biological_process%%%positive regulation of interleukin-2 biosynthetic process%%%GO:0045086	1	0	0		Card11;Cd28;Cd3e;Prkcq;
																					biological_process%%%positive regulation of interleukin-4 production%%%GO:0032753	1	0	0		Cd28;Cd3e;Prkcq;Sash3;
																					biological_process%%%positive regulation of isotype switching to IgG isotypes%%%GO:0048304	1	0	0		Cd28;Cd40;Ptprc;
																					biological_process%%%positive regulation of neutrophil chemotaxis%%%GO:0090023	1	0	0		Ccl19;Ccr7;Nckap1l;Rac2;Sell;
																					biological_process%%%positive regulation of phagocytosis%%%GO:0050766	1	0	0		Ccr7;Cd209b;Dock2;		Rap1gap;
																					biological_process%%%positive regulation of phosphatidylinositol 3-kinase signaling%%%GO:0014068	1	0	0		Ccl5;Cd28;Hcls1;Hcst;Ptpn6;	Prr5l;Tgfb2;
																					biological_process%%%positive regulation of tumor necrosis factor production%%%GO:0032760	1	0	0		Ccl19;Ccr7;Cd2;Sash3;
																					biological_process%%%positive regulation of tyrosine phosphorylation of STAT protein%%%GO:0042531	1	0	0		Ccl5;Hcls1;
																					biological_process%%%positive regulation of viral entry into host cell%%%GO:0046598	1	0	0		Cd4;Trim30a;
																					biological_process%%%positive thymic T cell selection%%%GO:0045059	1	0	0		Dock2;H2-DMa;Ptprc;
																					biological_process%%%regulation of B cell differentiation%%%GO:0045577	1	0	0		Card11;Ptpn6;Ptprc;
																					biological_process%%%regulation of B cell receptor signaling pathway%%%GO:0050855	1	0	0		Ptprc;
																					biological_process%%%regulation of T cell differentiation%%%GO:0045580	1	0	0		Card11;H2-Oa;
																					biological_process%%%regulation of defense response to virus%%%GO:0050688	1	0	0		Cd37;Gbp4;Spn;Tspan32;
																					biological_process%%%regulation of mast cell chemotaxis%%%GO:0060753	1	0	0		Rac2;
																					biological_process%%%regulation of mast cell degranulation%%%GO:0043304	1	0	0		Rac2;
																					biological_process%%%release of sequestered calcium ion into cytosol%%%GO:0051209	1	0	0		Ccl19;Lck;Ptprc;
																					biological_process%%%brain renin-angiotensin system%%%GO:0002035	0	1	0			Klk1b26;Mif;
																					biological_process%%%cellular potassium ion homeostasis%%%GO:0030007	0	1	0			Bsnd;Camk2d;
																					biological_process%%%cellular response to osmotic stress%%%GO:0071470	0	1	0			Serpinb6a;Slc2a4;
																					biological_process%%%fatty acid biosynthetic process%%%GO:0006633	0	1	0			Acsm1;Elovl7;Fa2h;Mgll;Sc5d;
																					biological_process%%%glucose homeostasis%%%GO:0042593	0	1	0			Ngfr;Pfkm;Rph3al;Slc2a4;Stxbp5l;
																					biological_process%%%gonad development%%%GO:0008406	0	1	0			Serpinb6a;Serpinb6b;
																					biological_process%%%negative regulation of release of sequestered calcium ion into cytosol%%%GO:0051280	0	1	0			Tgfb2;
																					biological_process%%%positive regulation of axon extension%%%GO:0045773	0	1	0			Mapt;Ngf;Pak1;	Apoe;
																					biological_process%%%positive regulation of focal adhesion assembly%%%GO:0051894	0	1	0		Thy1;	Fmn1;Vegfa;Wnt4;
																					biological_process%%%positive regulation of neuron death%%%GO:1901216	0	1	0			Mapt;Ngfr;Nos1;
																					biological_process%%%positive regulation of protein secretion%%%GO:0050714	0	1	0		Prkcq;	Myo18a;Rph3al;Stxbp5l;Tgfb2;Unc13b;	Atp13a2;
																					biological_process%%%positive regulation of smooth muscle cell migration%%%GO:0014911	0	1	0		Ccl5;	Camk2d;Mif;Postn;
																					biological_process%%%positive regulation of synaptic transmission, cholinergic%%%GO:0032224	0	1	0			Musk;Ngfr;
																					biological_process%%%regulation of endocannabinoid signaling pathway%%%GO:2000124	0	1	0			Abhd6;Mgll;
																					biological_process%%%response to hypoxia%%%GO:0001666	0	1	0		Prkcb;	Camk2d;Hmox2;Hsp90b1;Pak1;Tgfb2;Ucp2;Vegfa;	Egln2;
																					biological_process%%%vasodilation%%%GO:0042311	0	1	0			Cftr;Klk1b1;Nos1;	Apoe;
																					biological_process%%%cellular response to glial cell derived neurotrophic factor%%%GO:1990792	0	0	1				Rap1gap;
																					biological_process%%%embryonic hindlimb morphogenesis%%%GO:0035116	0	0	1				Pitx1;Rarg;
																					biological_process%%%growth plate cartilage chondrocyte growth%%%GO:0003430	0	0	1				Rarg;
																					biological_process%%%lipid transport involved in lipid storage%%%GO:0010877	0	0	1				Apoe;
																					biological_process%%%negative regulation of DNA damage response, signal transduction by p53 class mediator resulting in transcription of p21 class mediator%%%GO:1902163	0	0	1				Pcbp4;
																					biological_process%%%negative regulation of GTP binding%%%GO:1904425	0	0	1				Rap1gap;
																					biological_process%%%negative regulation of adipose tissue development%%%GO:1904178	0	0	1				Lmna;
																					biological_process%%%negative regulation of mRNA splicing, via spliceosome%%%GO:0048025	0	0	1				Pcbp4;Rbm42;
																					biological_process%%%negative regulation of microvillus assembly%%%GO:1903697	0	0	1				Rap1gap;
																					biological_process%%%negative regulation of presynaptic membrane organization%%%GO:1901630	0	0	1				Apoe;
																					biological_process%%%negative regulation of thyroid gland epithelial cell proliferation%%%GO:1904442	0	0	1				Rap1gap;
																					biological_process%%%peptidyl-aspartic acid autophosphorylation%%%GO:1990938	0	0	1				Atp13a2;
																					biological_process%%%peptidyl-lysine modification to peptidyl-hypusine%%%GO:0008612	0	0	1				Dohh;
																					biological_process%%%polyamine import%%%GO:1905122	0	0	1				Atp13a2;
																					biological_process%%%positive regulation of dendritic spine maintenance%%%GO:1902952	0	0	1				Apoe;
																					biological_process%%%positive regulation of lipid transport across blood brain barrier%%%GO:1903002	0	0	1				Apoe;
																					biological_process%%%positive regulation of low-density lipoprotein particle receptor catabolic process%%%GO:0032805	0	0	1				Apoe;
																					biological_process%%%positive regulation of phospholipid efflux%%%GO:1902995	0	0	1				Apoe;
																					biological_process%%%regulation of autophagosome size%%%GO:0016243	0	0	1				Atp13a2;
																					biological_process%%%regulation of glucosylceramidase activity%%%GO:1905123	0	0	1				Atp13a2;
																					biological_process%%%regulation of lysosomal protein catabolic process%%%GO:1905165	0	0	1				Atp13a2;
																					biological_process%%%sterol regulatory element binding protein import into nucleus%%%GO:0035105	0	0	1				Lmna;
